# Supplementary material for: Pharmacological targets of SGLT2 inhibition on prostate cancer mediated by circulating metabolites: a drug-target Mendelian randomization study
Source: Front Pharmacol. 2024 Aug 6;15:1443045. doi: 10.3389/fphar.2024.1443045 (PMC11333260; doi:10.3389/fphar.2024.1443045)
Supplement: Supplementary file 1 [file Table1.XLSX]

## Sheet: ST1
Supplementary Table 1. Detailed information for genome-wide association study (GWAS) statistics used in the present study.
Phenotype	Consortium or cohort	Samplesize	Ancestry	Year	IEU OpenGWAS ID or PMID
SGLT2 inhibition	UK Biobank	344182	European	2018	ukb-d-30750_irnt
Type 2 diabetes mellitus	DIAGRAM	1812017	European	2021	PMID: 37034649
Prostate cancer	PRACTICAL	140254	European	2018	ebi-a-GCST006085, PMID: 29892016
Prostate-specific antigen	INTERVAL	3301	European	2018	prot-a-1661, PMID: 29875488
Circulating metabolites	CLSA	8253	European	2023	PMID: 36635386
Mediator
Uridine (1)	CLSA	8253	European	2023	PMID: 36635386
Uridine (2)	WADRC& WRAP	291	European	2021	ebi-a-GCST90026036, PMID: 33437055

## Sheet: ST2
Supplementary Table 2. Instrumental variables for SGLT2 inhibition.
SNP	Effect_allele	Other_allele	Beta	Se	P	Samplesize	Effect allele frequency	R2-variance explained	Sum_R2	F-statistics	Sum_F-statistics
rs11150620	C	G	0.013	0.003	2.9e-07	344182	0.302	7.65e-05		26.32
rs111510548	C	T	0.015	0.004	6.69e-05	344182	0.103	4.62e-05		15.897
rs2070896	C	T	0.017	0.002	1.7e-12	344182	0.375	0.000145		49.808
rs4457053	A	G	0.024	0.002	4.44e-23	344182	0.68	0.000284		97.893
rs4488457	G	T	0.013	0.003	2.9e-07	344182	0.712	7.65e-05		26.316
rs67464975	T	C	0.012	0.002	4.03e-07	344182	0.47	7.46e-05		25.681
rs72789325	G	A	0.012	0.002	3.63e-07	344182	0.33	7.52e-05		25.88
rs8050328	G	T	0.016	0.002	1.1e-11	344182	0.364	0.000134		46.151
rs8057207	T	C	0.013	0.002	4.55e-08	344182	0.362	8.69e-05		29.9
rs9926717	G	A	0.011	0.003	9.61e-06	344182	0.284	5.69e-05	0.00106	19.588	363.435

## Sheet: ST3
Supplementary Table 3. The top 15 traits with the highest number of SNPs associated with them.
	Trait	SNPs
1	Platelet count	8
2	Red blood cell (erythrocyte) distribution width	7
3	Mean platelet (thrombocyte) volume	6
4	Platelet crit	6
5	Mean corpuscular haemoglobin	6
6	Impedance of whole body	6
7	Reticulocyte percentage	5
8	High light scatter reticulocyte count	5
9	High light scatter reticulocyte percentage	5
10	Mean corpuscular volume	5
11	Impedance of arm (right)	5
12	Impedance of arm (left)	5
13	Impedance of leg (right)	5
14	Reticulocyte count	4
15	Impedance of leg (left)	4

## Sheet: ST4
Supplementary Table 4. MR-PheWAS estimates of the effect of SGLT2 inhibition on traits from FinnGen project.
Exposure	Outcome	Method	Nsnp	Beta	Se	Pval	Bonferroni-corrected P	Egger_intercept	Pintercept	Q	Q_pval
SGLT2 inhibitor	Amoebiasis || id:finn-b-AB1_AMOEBIASIS	Inverse variance weighted	10	7.23854	3.55568	0.041774	1	0.0182256	0.937492	4.71447	0.858454
SGLT2 inhibitor	Amoebiasis || id:finn-b-AB1_AMOEBIASIS	MR Egger	10	6.06099	14.9797	0.696364				4.70793	0.788288
SGLT2 inhibitor	Amoebiasis || id:finn-b-AB1_AMOEBIASIS	Weighted median	10	8.08664	4.67526	0.0836899
SGLT2 inhibitor	Anogenital herpesviral [herpes simplex] infection || id:finn-b-AB1_ANOGENITAL_HERPES_SIMPLEX	Inverse variance weighted	10	0.43387	1.11982	0.698426	1	0.0423982	0.566797	3.20195	0.955747
SGLT2 inhibitor	Anogenital herpesviral [herpes simplex] infection || id:finn-b-AB1_ANOGENITAL_HERPES_SIMPLEX	MR Egger	10	-2.30646	4.72223	0.638354				2.84513	0.943697
SGLT2 inhibitor	Anogenital herpesviral [herpes simplex] infection || id:finn-b-AB1_ANOGENITAL_HERPES_SIMPLEX	Weighted median	10	0.345485	1.46046	0.812999
SGLT2 inhibitor	Arthropod-borne viral fevers and viral haemorrhagic fevers || id:finn-b-AB1_ARTHROPOD	Inverse variance weighted	10	-1.2939	0.876887	0.140061	1	-0.0710589	0.237507	6.34557	0.704896
SGLT2 inhibitor	Arthropod-borne viral fevers and viral haemorrhagic fevers || id:finn-b-AB1_ARTHROPOD	MR Egger	10	3.30444	3.70685	0.398711				4.71552	0.787504
SGLT2 inhibitor	Arthropod-borne viral fevers and viral haemorrhagic fevers || id:finn-b-AB1_ARTHROPOD	Weighted median	10	-1.09518	1.16789	0.348375
SGLT2 inhibitor	Aspergillosis || id:finn-b-AB1_ASPERGILLOSIS	Inverse variance weighted	10	3.44555	3.52427	0.32824	1	-0.132122	0.569448	3.1117	0.959701
SGLT2 inhibitor	Aspergillosis || id:finn-b-AB1_ASPERGILLOSIS	MR Egger	10	11.9757	14.806	0.441995				2.75984	0.948513
SGLT2 inhibitor	Aspergillosis || id:finn-b-AB1_ASPERGILLOSIS	Weighted median	10	3.67206	4.33507	0.396961
SGLT2 inhibitor	Atypical virus infections of central nervous system || id:finn-b-AB1_ATYPICAL_CNS_VIRUS	Inverse variance weighted	10	15.1606	4.22027	0.000327727	0.918619	0.547102	0.0297434	21.0225	0.0125508
SGLT2 inhibitor	Atypical virus infections of central nervous system || id:finn-b-AB1_ATYPICAL_CNS_VIRUS	MR Egger	10	-20.1906	13.7879	0.181253				11.2374	0.188609
SGLT2 inhibitor	Atypical virus infections of central nervous system || id:finn-b-AB1_ATYPICAL_CNS_VIRUS	Weighted median	10	17.0502	4.7168	0.000300591
SGLT2 inhibitor	Bacterial, viral and other infectious agents || id:finn-b-AB1_BACT_BIR_OTHER_INF_AGENTS	Inverse variance weighted	10	1.60925	0.889689	0.0704846	1	0.0526522	0.377397	5.28852	0.808467
SGLT2 inhibitor	Bacterial, viral and other infectious agents || id:finn-b-AB1_BACT_BIR_OTHER_INF_AGENTS	MR Egger	10	-1.7936	3.74853	0.645111				4.41526	0.81785
SGLT2 inhibitor	Bacterial, viral and other infectious agents || id:finn-b-AB1_BACT_BIR_OTHER_INF_AGENTS	Weighted median	10	0.834908	1.10596	0.4503
SGLT2 inhibitor	Other bacterial intestinal infections || id:finn-b-AB1_BACT_INTEST_OTH	Inverse variance weighted	10	-1.86287	0.64894	0.00409652	1	-0.0134954	0.751084	7.83334	0.551025
SGLT2 inhibitor	Other bacterial intestinal infections || id:finn-b-AB1_BACT_INTEST_OTH	MR Egger	10	-0.990795	2.73413	0.726454				7.72554	0.460729
SGLT2 inhibitor	Other bacterial intestinal infections || id:finn-b-AB1_BACT_INTEST_OTH	Weighted median	10	-1.19524	0.879637	0.174214
SGLT2 inhibitor	Bacterial infection, other or unspecified || id:finn-b-AB1_BACTINF_NOS	Inverse variance weighted	10	0.983797	0.253056	0.000101215	0.283706	0.0300994	0.0971678	7.35311	0.600407
SGLT2 inhibitor	Bacterial infection, other or unspecified || id:finn-b-AB1_BACTINF_NOS	MR Egger	10	-0.960584	1.06569	0.393718				3.82532	0.87253
SGLT2 inhibitor	Bacterial infection, other or unspecified || id:finn-b-AB1_BACTINF_NOS	Weighted median	10	0.967399	0.346876	0.00528886
SGLT2 inhibitor	Candidiasis || id:finn-b-AB1_CANDIDIASIS	Inverse variance weighted	10	-0.849612	0.75853	0.262681	1	-0.0820048	0.123583	9.16042	0.4226
SGLT2 inhibitor	Candidiasis || id:finn-b-AB1_CANDIDIASIS	MR Egger	10	4.45027	3.17023	0.197994				6.19904	0.624947
SGLT2 inhibitor	Candidiasis || id:finn-b-AB1_CANDIDIASIS	Weighted median	10	-1.2703	1.08526	0.241801
SGLT2 inhibitor	Other sexually transmitted chlamydial diseases || id:finn-b-AB1_CHLAMYDIA_OTHER	Inverse variance weighted	10	3.61901	1.04957	0.000564567	1	0.0401337	0.562958	7.87057	0.547241
SGLT2 inhibitor	Other sexually transmitted chlamydial diseases || id:finn-b-AB1_CHLAMYDIA_OTHER	MR Egger	10	1.02523	4.42492	0.822592				7.50648	0.483098
SGLT2 inhibitor	Other sexually transmitted chlamydial diseases || id:finn-b-AB1_CHLAMYDIA_OTHER	Weighted median	10	3.6615	1.4631	0.0123298
SGLT2 inhibitor	Cholera || id:finn-b-AB1_CHOLERA	Inverse variance weighted	10	-1.92573	1.19922	0.108312	1	0.172877	0.0527509	8.56718	0.478146
SGLT2 inhibitor	Cholera || id:finn-b-AB1_CHOLERA	MR Egger	10	-13.1109	5.06767	0.0322545				3.4066	0.906316
SGLT2 inhibitor	Cholera || id:finn-b-AB1_CHOLERA	Weighted median	10	-2.67487	1.67264	0.109779
SGLT2 inhibitor	Cytomegaloviral disease || id:finn-b-AB1_CMV	Inverse variance weighted	10	5.38843	2.41441	0.0256296	1	0.212418	0.177948	12.8243	0.17072
SGLT2 inhibitor	Cytomegaloviral disease || id:finn-b-AB1_CMV	MR Egger	10	-8.34249	9.57019	0.408761				10.0768	0.259679
SGLT2 inhibitor	Cytomegaloviral disease || id:finn-b-AB1_CMV	Weighted median	10	4.96958	3.06448	0.104874
SGLT2 inhibitor	Dermatophytosis || id:finn-b-AB1_DERMATOPHYTOSIS	Inverse variance weighted	10	-1.51771	0.823391	0.065294	1	-0.00778026	0.885291	3.91544	0.91689
SGLT2 inhibitor	Dermatophytosis || id:finn-b-AB1_DERMATOPHYTOSIS	MR Egger	10	-1.01442	3.47811	0.777968				3.89325	0.866624
SGLT2 inhibitor	Dermatophytosis || id:finn-b-AB1_DERMATOPHYTOSIS	Weighted median	10	-1.78819	1.10753	0.106404
SGLT2 inhibitor	Early syphilis || id:finn-b-AB1_EARLY_SYPHILIS	Inverse variance weighted	10	7.40703	3.14331	0.018451	1	0.146953	0.4936	13.3601	0.146978
SGLT2 inhibitor	Early syphilis || id:finn-b-AB1_EARLY_SYPHILIS	MR Egger	10	-2.09699	13.6382	0.881608				12.5528	0.128192
SGLT2 inhibitor	Early syphilis || id:finn-b-AB1_EARLY_SYPHILIS	Weighted median	10	5.88659	3.6667	0.108402
SGLT2 inhibitor	Infectious mononucleosis || id:finn-b-AB1_EBV	Inverse variance weighted	10	0.412564	0.960614	0.667575	1	-0.0439581	0.490877	3.74318	0.927488
SGLT2 inhibitor	Infectious mononucleosis || id:finn-b-AB1_EBV	MR Egger	10	3.2541	4.05137	0.445059				3.22195	0.919667
SGLT2 inhibitor	Infectious mononucleosis || id:finn-b-AB1_EBV	Weighted median	10	0.814005	1.18932	0.493704
SGLT2 inhibitor	Erysipelas || id:finn-b-AB1_ERYSIPELAS	Inverse variance weighted	10	0.366084	0.356971	0.305114	1	-0.0118645	0.614741	1.51076	0.997066
SGLT2 inhibitor	Erysipelas || id:finn-b-AB1_ERYSIPELAS	MR Egger	10	1.1335	1.50847	0.47392				1.2366	0.996267
SGLT2 inhibitor	Erysipelas || id:finn-b-AB1_ERYSIPELAS	Weighted median	10	0.326376	0.447592	0.46589
SGLT2 inhibitor	Diarrhoea and gastroenteritis of presumed infectious origin || id:finn-b-AB1_GASTROENTERITIS_NOS	Inverse variance weighted	10	-0.0766828	0.288111	0.790118	1	-0.0109745	0.56413	6.07277	0.732613
SGLT2 inhibitor	Diarrhoea and gastroenteritis of presumed infectious origin || id:finn-b-AB1_GASTROENTERITIS_NOS	MR Egger	10	0.63262	1.21382	0.616357				5.71091	0.679577
SGLT2 inhibitor	Diarrhoea and gastroenteritis of presumed infectious origin || id:finn-b-AB1_GASTROENTERITIS_NOS	Weighted median	10	0.145534	0.363021	0.688496
SGLT2 inhibitor	Other diseases caused by chlamydiae (AB1_GHLAMY_OTHER) || id:finn-b-AB1_GHLAMY_OTHER	Inverse variance weighted	10	0.781208	2.58078	0.762116	1	0.0798275	0.639149	3.11861	0.959406
SGLT2 inhibitor	Other diseases caused by chlamydiae (AB1_GHLAMY_OTHER) || id:finn-b-AB1_GHLAMY_OTHER	MR Egger	10	-4.38152	10.9053	0.698368				2.88119	0.941591
SGLT2 inhibitor	Other diseases caused by chlamydiae (AB1_GHLAMY_OTHER) || id:finn-b-AB1_GHLAMY_OTHER	Weighted median	10	1.13783	3.21703	0.723573
SGLT2 inhibitor	Gonococcal infection || id:finn-b-AB1_GONOCOCCAL	Inverse variance weighted	10	2.43135	1.6138	0.131913	1	0.19504	0.0788245	10.0435	0.346978
SGLT2 inhibitor	Gonococcal infection || id:finn-b-AB1_GONOCOCCAL	MR Egger	10	-10.1782	6.44555	0.152964				5.98846	0.648524
SGLT2 inhibitor	Gonococcal infection || id:finn-b-AB1_GONOCOCCAL	Weighted median	10	1.45257	2.1208	0.493396
SGLT2 inhibitor	Helminthiases || id:finn-b-AB1_HELMINTIASES	Inverse variance weighted	10	5.16939	2.20108	0.0188459	1	0.123489	0.402493	3.64568	0.93315
SGLT2 inhibitor	Helminthiases || id:finn-b-AB1_HELMINTIASES	MR Egger	10	-2.81765	9.29961	0.76963				2.86427	0.942585
SGLT2 inhibitor	Helminthiases || id:finn-b-AB1_HELMINTIASES	Weighted median	10	5.007	2.81697	0.075496
SGLT2 inhibitor	Other viral hepatitis || id:finn-b-AB1_HEPATITIS_OTHER_VIRAL	Inverse variance weighted	10	3.26634	1.07148	0.00230042	1	0.0560865	0.432755	6.58759	0.67997
SGLT2 inhibitor	Other viral hepatitis || id:finn-b-AB1_HEPATITIS_OTHER_VIRAL	MR Egger	10	-0.360677	4.51999	0.938359				5.90534	0.657834
SGLT2 inhibitor	Other viral hepatitis || id:finn-b-AB1_HEPATITIS_OTHER_VIRAL	Weighted median	10	4.33447	1.41353	0.00216651
SGLT2 inhibitor	Herpesviral [herpes simplex] infections || id:finn-b-AB1_HERPES_SIMPLEX	Inverse variance weighted	10	-2.50175	0.836082	0.00276945	1	-0.0382796	0.490625	3.55594	0.93814
SGLT2 inhibitor	Herpesviral [herpes simplex] infections || id:finn-b-AB1_HERPES_SIMPLEX	MR Egger	10	-0.0278282	3.52519	0.993895				3.03409	0.9322
SGLT2 inhibitor	Herpesviral [herpes simplex] infections || id:finn-b-AB1_HERPES_SIMPLEX	Weighted median	10	-2.89276	1.11552	0.00950916
SGLT2 inhibitor	Human immunodeficiency virus [HIV] disease || id:finn-b-AB1_HIV	Inverse variance weighted	10	2.65405	1.77689	0.135267	1	0.099494	0.402602	4.71723	0.858229
SGLT2 inhibitor	Human immunodeficiency virus [HIV] disease || id:finn-b-AB1_HIV	MR Egger	10	-3.77674	7.49043	0.627705				3.93619	0.862834
SGLT2 inhibitor	Human immunodeficiency virus [HIV] disease || id:finn-b-AB1_HIV	Weighted median	10	3.30697	2.32367	0.154688
SGLT2 inhibitor	Unspecified human immunodeficiency virus [HIV] disease || id:finn-b-AB1_HIV_NOS	Inverse variance weighted	10	2.31043	2.66239	0.385502	1	0.133718	0.450727	4.19288	0.898265
SGLT2 inhibitor	Unspecified human immunodeficiency virus [HIV] disease || id:finn-b-AB1_HIV_NOS	MR Egger	10	-6.33453	11.2238	0.587962				3.56424	0.894147
SGLT2 inhibitor	Unspecified human immunodeficiency virus [HIV] disease || id:finn-b-AB1_HIV_NOS	Weighted median	10	2.00805	3.38789	0.553371
SGLT2 inhibitor	Certain infectious and parasitic diseases || id:finn-b-AB1_INFECTIONS	Inverse variance weighted	10	0.451217	0.168201	0.00730524	1	0.0192479	0.108615	5.66456	0.772964
SGLT2 inhibitor	Certain infectious and parasitic diseases || id:finn-b-AB1_INFECTIONS	MR Egger	10	-0.793117	0.709373	0.295991				2.40428	0.966045
SGLT2 inhibitor	Certain infectious and parasitic diseases || id:finn-b-AB1_INFECTIONS	Weighted median	10	0.435029	0.219023	0.0470086
SGLT2 inhibitor	Intestinal infectious diseases || id:finn-b-AB1_INTESTINAL_INFECTIONS	Inverse variance weighted	10	-0.0765491	0.246933	0.756561	1	0.000770524	0.961905	6.67311	0.67111
SGLT2 inhibitor	Intestinal infectious diseases || id:finn-b-AB1_INTESTINAL_INFECTIONS	MR Egger	10	-0.126358	1.04049	0.906337				6.67069	0.572544
SGLT2 inhibitor	Intestinal infectious diseases || id:finn-b-AB1_INTESTINAL_INFECTIONS	Weighted median	10	-0.042969	0.320934	0.893491
SGLT2 inhibitor	Late syphilis || id:finn-b-AB1_LATE_SYPHILIS	Inverse variance weighted	10	3.11151	2.52304	0.217486	1	0.168831	0.321554	2.50345	0.98079
SGLT2 inhibitor	Late syphilis || id:finn-b-AB1_LATE_SYPHILIS	MR Egger	10	-7.79883	10.6297	0.484084				1.38705	0.994428
SGLT2 inhibitor	Late syphilis || id:finn-b-AB1_LATE_SYPHILIS	Weighted median	10	2.03894	3.16844	0.51989
SGLT2 inhibitor	Malaria || id:finn-b-AB1_MALARIA	Inverse variance weighted	10	15.8942	3.69659	1.71e-05	0.0479313	0.208005	0.40012	8.46093	0.488444
SGLT2 inhibitor	Malaria || id:finn-b-AB1_MALARIA	MR Egger	10	2.45077	15.573	0.87885				7.67123	0.466226
SGLT2 inhibitor	Malaria || id:finn-b-AB1_MALARIA	Weighted median	10	12.6455	5.05893	0.0124319
SGLT2 inhibitor	Measles || id:finn-b-AB1_MEASLES	Inverse variance weighted	10	0.891649	2.48051	0.71925	1	0.163179	0.329702	3.73322	0.928078
SGLT2 inhibitor	Measles || id:finn-b-AB1_MEASLES	MR Egger	10	-9.65762	10.4631	0.382994				2.65615	0.954051
SGLT2 inhibitor	Measles || id:finn-b-AB1_MEASLES	Weighted median	10	-1.23831	3.23269	0.701676
SGLT2 inhibitor	Meningococcal infection || id:finn-b-AB1_MENINGOCOCCAL	Inverse variance weighted	10	6.08579	2.94148	0.0385506	1	0.0467645	0.808413	2.43536	0.982572
SGLT2 inhibitor	Meningococcal infection || id:finn-b-AB1_MENINGOCOCCAL	MR Egger	10	3.0617	12.4191	0.811479				2.37254	0.96741
SGLT2 inhibitor	Meningococcal infection || id:finn-b-AB1_MENINGOCOCCAL	Weighted median	10	5.94002	3.80092	0.118103
SGLT2 inhibitor	Mumps || id:finn-b-AB1_MUMPS	Inverse variance weighted	10	-1.89723	1.64865	0.249824	1	0.150218	0.174798	9.65161	0.379418
SGLT2 inhibitor	Mumps || id:finn-b-AB1_MUMPS	MR Egger	10	-11.6063	6.71184	0.122024				7.43432	0.490577
SGLT2 inhibitor	Mumps || id:finn-b-AB1_MUMPS	Weighted median	10	-1.65024	2.26541	0.466337
SGLT2 inhibitor	Mycoses || id:finn-b-AB1_MYCOSES	Inverse variance weighted	10	-0.803877	0.535747	0.133491	1	-0.0298075	0.405781	8.17996	0.516117
SGLT2 inhibitor	Mycoses || id:finn-b-AB1_MYCOSES	MR Egger	10	1.12343	2.26069	0.632598				7.40991	0.49312
SGLT2 inhibitor	Mycoses || id:finn-b-AB1_MYCOSES	Weighted median	10	-0.267732	0.728313	0.713167
SGLT2 inhibitor	Other bacterial agents as the cause of diseases classified to other chapters || id:finn-b-AB1_OTHER_BACT_INOTHER	Inverse variance weighted	10	-11.9855	4.61669	0.00942851	1	-0.75717	0.0031314	23.2963	0.0055641
SGLT2 inhibitor	Other bacterial agents as the cause of diseases classified to other chapters || id:finn-b-AB1_OTHER_BACT_INOTHER	MR Egger	10	36.9169	12.0791	0.0156711				5.92547	0.65558
SGLT2 inhibitor	Other bacterial agents as the cause of diseases classified to other chapters || id:finn-b-AB1_OTHER_BACT_INOTHER	Weighted median	10	-10.4517	4.60273	0.0231608
SGLT2 inhibitor	Other bacterial diseases || id:finn-b-AB1_OTHER_BACTERIAL	Inverse variance weighted	10	0.963407	0.252369	0.000134839	0.377954	0.0302717	0.0951052	7.38466	0.597137
SGLT2 inhibitor	Other bacterial diseases || id:finn-b-AB1_OTHER_BACTERIAL	MR Egger	10	-0.993306	1.06445	0.37804				3.80429	0.874335
SGLT2 inhibitor	Other bacterial diseases || id:finn-b-AB1_OTHER_BACTERIAL	Weighted median	10	0.915602	0.34335	0.00766063
SGLT2 inhibitor	Other diseases caused by chlamydiae (AB1_OTHER_CHLAMYDIAE) || id:finn-b-AB1_OTHER_CHLAMYDIAE	Inverse variance weighted	10	1.54398	2.43822	0.526576	1	0.109559	0.499	2.04698	0.990703
SGLT2 inhibitor	Other diseases caused by chlamydiae (AB1_OTHER_CHLAMYDIAE) || id:finn-b-AB1_OTHER_CHLAMYDIAE	MR Egger	10	-5.54091	10.2985	0.605196				1.5456	0.991925
SGLT2 inhibitor	Other diseases caused by chlamydiae (AB1_OTHER_CHLAMYDIAE) || id:finn-b-AB1_OTHER_CHLAMYDIAE	Weighted median	10	0.864162	3.11034	0.781139
SGLT2 inhibitor	Human immunodeficiency virus [HIV] disease resulting in other conditions || id:finn-b-AB1_OTHER_CONDITIONS	Inverse variance weighted	10	2.89329	1.83773	0.115398	1	0.0961277	0.432949	4.66487	0.862489
SGLT2 inhibitor	Human immunodeficiency virus [HIV] disease resulting in other conditions || id:finn-b-AB1_OTHER_CONDITIONS	MR Egger	10	-3.32015	7.74693	0.679538				3.98323	0.858634
SGLT2 inhibitor	Human immunodeficiency virus [HIV] disease resulting in other conditions || id:finn-b-AB1_OTHER_CONDITIONS	Weighted median	10	3.64447	2.37739	0.125284
SGLT2 inhibitor	Other infectious diseases || id:finn-b-AB1_OTHER_INFECTIONS	Inverse variance weighted	10	-0.680592	0.961142	0.478878	1	-0.023959	0.704074	2.57963	0.978665
SGLT2 inhibitor	Other infectious diseases || id:finn-b-AB1_OTHER_INFECTIONS	MR Egger	10	0.867468	4.04765	0.835664				2.42461	0.965154
SGLT2 inhibitor	Other infectious diseases || id:finn-b-AB1_OTHER_INFECTIONS	Weighted median	10	-0.259568	1.26014	0.836804
SGLT2 inhibitor	Infection due to other mycobacteria || id:finn-b-AB1_OTHER_MYCOBAC	Inverse variance weighted	10	-0.815884	2.43671	0.737753	1	0.113616	0.482789	6.13575	0.726259
SGLT2 inhibitor	Infection due to other mycobacteria || id:finn-b-AB1_OTHER_MYCOBAC	MR Egger	10	-8.15704	10.2686	0.449902				5.59415	0.692588
SGLT2 inhibitor	Infection due to other mycobacteria || id:finn-b-AB1_OTHER_MYCOBAC	Weighted median	10	-0.236856	3.19231	0.940855
SGLT2 inhibitor	Other protozoal intestinal diseases || id:finn-b-AB1_OTHER_PROTOZOAL	Inverse variance weighted	10	2.45475	2.7639	0.374462	1	-0.160884	0.385471	2.68521	0.975481
SGLT2 inhibitor	Other protozoal intestinal diseases || id:finn-b-AB1_OTHER_PROTOZOAL	MR Egger	10	12.8574	11.6644	0.302393				1.84253	0.985465
SGLT2 inhibitor	Other protozoal intestinal diseases || id:finn-b-AB1_OTHER_PROTOZOAL	Weighted median	10	1.22333	3.51357	0.72771
SGLT2 inhibitor	Other septicaemia || id:finn-b-AB1_OTHER_SEPSIS	Inverse variance weighted	10	-0.322435	0.467187	0.490092	1	0.00889724	0.771221	3.41294	0.945655
SGLT2 inhibitor	Other septicaemia || id:finn-b-AB1_OTHER_SEPSIS	MR Egger	10	-0.897227	1.96704	0.660423				3.32245	0.912524
SGLT2 inhibitor	Other septicaemia || id:finn-b-AB1_OTHER_SEPSIS	Weighted median	10	-0.472592	0.599513	0.430525
SGLT2 inhibitor	Other spirochaetal diseases || id:finn-b-AB1_OTHER_SPIROCHAETAL	Inverse variance weighted	10	2.06111	0.987195	0.0368121	1	0.145186	0.0485725	8.51501	0.48319
SGLT2 inhibitor	Other spirochaetal diseases || id:finn-b-AB1_OTHER_SPIROCHAETAL	MR Egger	10	-7.31444	4.15232	0.116175				3.11144	0.927171
SGLT2 inhibitor	Other spirochaetal diseases || id:finn-b-AB1_OTHER_SPIROCHAETAL	Weighted median	10	1.49986	1.392	0.281263
SGLT2 inhibitor	Other superficial mycoses || id:finn-b-AB1_OTHER_SUPERF_MYCOSIS	Inverse variance weighted	10	2.54058	2.60041	0.328575	1	0.349684	0.0372519	12.463	0.188447
SGLT2 inhibitor	Other superficial mycoses || id:finn-b-AB1_OTHER_SUPERF_MYCOSIS	MR Egger	10	-20.0781	9.33231	0.0636304				6.23978	0.620393
SGLT2 inhibitor	Other superficial mycoses || id:finn-b-AB1_OTHER_SUPERF_MYCOSIS	Weighted median	10	2.11821	3.1985	0.507811
SGLT2 inhibitor	Other viral diseases || id:finn-b-AB1_OTHER_VIRAL	Inverse variance weighted	10	0.0121492	0.473694	0.979538	1	-0.0140974	0.651211	5.01653	0.832865
SGLT2 inhibitor	Other viral diseases || id:finn-b-AB1_OTHER_VIRAL	MR Egger	10	0.923402	1.99768	0.656223				4.79605	0.779135
SGLT2 inhibitor	Other viral diseases || id:finn-b-AB1_OTHER_VIRAL	Weighted median	10	0.0200365	0.619266	0.974189
SGLT2 inhibitor	Unspecified parasitic disease || id:finn-b-AB1_PARASITIC_NOS	Inverse variance weighted	10	-8.50334	3.12297	0.00647246	1	0.00288402	0.989375	9.75959	0.370297
SGLT2 inhibitor	Unspecified parasitic disease || id:finn-b-AB1_PARASITIC_NOS	MR Egger	10	-8.68979	13.9694	0.551217				9.75936	0.282324
SGLT2 inhibitor	Unspecified parasitic disease || id:finn-b-AB1_PARASITIC_NOS	Weighted median	10	-9.87224	3.97494	0.0130055
SGLT2 inhibitor	Pediculosis, acariasis and other infestations || id:finn-b-AB1_PEDICULOSIS_ACARIASIS_OTHERINFEST	Inverse variance weighted	10	-6.79893	1.19033	1.12e-08	3.13936e-05	-0.00633183	0.935163	6.9136	0.646115
SGLT2 inhibitor	Pediculosis, acariasis and other infestations || id:finn-b-AB1_PEDICULOSIS_ACARIASIS_OTHERINFEST	MR Egger	10	-6.38962	5.01912	0.238745				6.90655	0.546748
SGLT2 inhibitor	Pediculosis, acariasis and other infestations || id:finn-b-AB1_PEDICULOSIS_ACARIASIS_OTHERINFEST	Weighted median	10	-6.70894	1.60138	2.8e-05
SGLT2 inhibitor	Pneumocystosis || id:finn-b-AB1_PNEUMOCYSTOSIS	Inverse variance weighted	10	-12.2055	2.81302	1.43e-05	0.0400829	-0.188522	0.320717	4.60813	0.867044
SGLT2 inhibitor	Pneumocystosis || id:finn-b-AB1_PNEUMOCYSTOSIS	MR Egger	10	-0.0231951	11.8473	0.998486				3.4876	0.90015
SGLT2 inhibitor	Pneumocystosis || id:finn-b-AB1_PNEUMOCYSTOSIS	Weighted median	10	-13.6829	3.68462	0.000204401
SGLT2 inhibitor	Acute poliomyelitis || id:finn-b-AB1_POLIOMYELITIS	Inverse variance weighted	10	14.2801	3.78866	0.000163792	0.459109	0.533944	0.0142163	26.5863	0.00163693
SGLT2 inhibitor	Acute poliomyelitis || id:finn-b-AB1_POLIOMYELITIS	MR Egger	10	-20.2164	11.3792	0.113535				11.9906	0.151622
SGLT2 inhibitor	Acute poliomyelitis || id:finn-b-AB1_POLIOMYELITIS	Weighted median	10	12.8543	3.68017	0.00047789
SGLT2 inhibitor	Protozoal diseases || id:finn-b-AB1_PROTOZOAL	Inverse variance weighted	10	-4.50861	2.0933	0.0312535	1	-0.232639	0.0816156	11.5926	0.237265
SGLT2 inhibitor	Protozoal diseases || id:finn-b-AB1_PROTOZOAL	MR Egger	10	10.5249	7.77184	0.21267				7.62751	0.470675
SGLT2 inhibitor	Protozoal diseases || id:finn-b-AB1_PROTOZOAL	Weighted median	10	-1.70111	2.61471	0.515311
SGLT2 inhibitor	Respiratry tuberculosis || id:finn-b-AB1_RESP_TUBERCU	Inverse variance weighted	10	0.485308	1.14897	0.672744	1	-0.140523	0.0898906	7.08069	0.628719
SGLT2 inhibitor	Respiratry tuberculosis || id:finn-b-AB1_RESP_TUBERCU	MR Egger	10	9.57297	4.8497	0.0838322				3.36052	0.909741
SGLT2 inhibitor	Respiratry tuberculosis || id:finn-b-AB1_RESP_TUBERCU	Weighted median	10	0.460253	1.53626	0.764488
SGLT2 inhibitor	Respiratory tuberculosis, bacteriologically and histologically confirmed || id:finn-b-AB1_RESP_TUBERCU_CONF	Inverse variance weighted	10	0.737912	2.11926	0.727695	1	-0.269231	0.0800013	7.10632	0.626051
SGLT2 inhibitor	Respiratory tuberculosis, bacteriologically and histologically confirmed || id:finn-b-AB1_RESP_TUBERCU_CONF	MR Egger	10	18.1424	8.93909	0.0769105				3.08974	0.9286
SGLT2 inhibitor	Respiratory tuberculosis, bacteriologically and histologically confirmed || id:finn-b-AB1_RESP_TUBERCU_CONF	Weighted median	10	4.62628	2.86322	0.106146
SGLT2 inhibitor	Respiratory tuberculosis, not confirmed bacteriologically or histologically || id:finn-b-AB1_RESP_TUBERCU_NONCONF	Inverse variance weighted	10	0.747091	1.3241	0.5726	1	-0.118583	0.195539	5.37603	0.800375
SGLT2 inhibitor	Respiratory tuberculosis, not confirmed bacteriologically or histologically || id:finn-b-AB1_RESP_TUBERCU_NONCONF	MR Egger	10	8.4178	5.59017	0.170533				3.38125	0.908208
SGLT2 inhibitor	Respiratory tuberculosis, not confirmed bacteriologically or histologically || id:finn-b-AB1_RESP_TUBERCU_NONCONF	Weighted median	10	-0.0288491	1.74839	0.986835
SGLT2 inhibitor	Rubella [German measles] || id:finn-b-AB1_RUBELLA	Inverse variance weighted	10	-1.86664	1.42757	0.191021	1	-0.046454	0.621458	5.62656	0.776634
SGLT2 inhibitor	Rubella [German measles] || id:finn-b-AB1_RUBELLA	MR Egger	10	1.13735	6.02134	0.854885				5.36284	0.718184
SGLT2 inhibitor	Rubella [German measles] || id:finn-b-AB1_RUBELLA	Weighted median	10	-2.77047	1.90313	0.145464
SGLT2 inhibitor	Other salmonella infections || id:finn-b-AB1_SALMONELLA_OTH	Inverse variance weighted	10	2.31939	1.37225	0.0909868	1	0.23896	0.0252303	8.86735	0.449608
SGLT2 inhibitor	Other salmonella infections || id:finn-b-AB1_SALMONELLA_OTH	MR Egger	10	-13.1305	5.79207	0.0531404				1.32909	0.995195
SGLT2 inhibitor	Other salmonella infections || id:finn-b-AB1_SALMONELLA_OTH	Weighted median	10	2.65549	2.01143	0.186767
SGLT2 inhibitor	Scabies || id:finn-b-AB1_SCABIES	Inverse variance weighted	10	-6.99339	1.38975	4.85e-07	0.00135946	0.00760403	0.933395	2.87929	0.968889
SGLT2 inhibitor	Scabies || id:finn-b-AB1_SCABIES	MR Egger	10	-7.48524	5.8702	0.238047				2.87186	0.94214
SGLT2 inhibitor	Scabies || id:finn-b-AB1_SCABIES	Weighted median	10	-7.11038	1.79254	7.29e-05
SGLT2 inhibitor	Scarlet fever || id:finn-b-AB1_SCARLET_FEVER	Inverse variance weighted	10	3.96855	3.50381	0.257367	1	0.583173	0.0239577	10.0825	0.343851
SGLT2 inhibitor	Scarlet fever || id:finn-b-AB1_SCARLET_FEVER	MR Egger	10	-33.7297	13.963	0.0421351				2.35904	0.96798
SGLT2 inhibitor	Scarlet fever || id:finn-b-AB1_SCARLET_FEVER	Weighted median	10	4.58567	4.70276	0.329509
SGLT2 inhibitor	Schistosomiasis [bilharziasis] || id:finn-b-AB1_SCHISTOSOMIASIS	Inverse variance weighted	10	7.83073	2.24305	0.000481029	1	0.172917	0.258975	3.40972	0.945817
SGLT2 inhibitor	Schistosomiasis [bilharziasis] || id:finn-b-AB1_SCHISTOSOMIASIS	MR Egger	10	-3.34958	9.47071	0.73272				1.93329	0.982989
SGLT2 inhibitor	Schistosomiasis [bilharziasis] || id:finn-b-AB1_SCHISTOSOMIASIS	Weighted median	10	6.91701	2.9125	0.0175518
SGLT2 inhibitor	Septicaemia || id:finn-b-AB1_SEPSIS	Inverse variance weighted	10	0.130001	0.437975	0.766602	1	0.00828794	0.772588	3.35535	0.948527
SGLT2 inhibitor	Septicaemia || id:finn-b-AB1_SEPSIS	MR Egger	10	-0.405316	1.84338	0.831474				3.26597	0.916575
SGLT2 inhibitor	Septicaemia || id:finn-b-AB1_SEPSIS	Weighted median	10	0.233136	0.549936	0.671615
SGLT2 inhibitor	Sequelae of other and unspecified infectious and parasitic diseases || id:finn-b-AB1_SEQULAE_INF_NOS	Inverse variance weighted	10	-2.6192	1.09327	0.016586	1	-0.0970821	0.198878	6.40414	0.698887
SGLT2 inhibitor	Sequelae of other and unspecified infectious and parasitic diseases || id:finn-b-AB1_SEQULAE_INF_NOS	MR Egger	10	3.65682	4.61209	0.450721				4.44219	0.815189
SGLT2 inhibitor	Sequelae of other and unspecified infectious and parasitic diseases || id:finn-b-AB1_SEQULAE_INF_NOS	Weighted median	10	-3.54058	1.55074	0.0224217
SGLT2 inhibitor	Sequelae of poliomyelitis || id:finn-b-AB1_SEQULAE_POLIO	Inverse variance weighted	10	-2.27056	3.20883	0.479195	1	-0.34919	0.115286	9.53601	0.389335
SGLT2 inhibitor	Sequelae of poliomyelitis || id:finn-b-AB1_SEQULAE_POLIO	MR Egger	10	20.3095	13.1565	0.16124				6.41522	0.600827
SGLT2 inhibitor	Sequelae of poliomyelitis || id:finn-b-AB1_SEQULAE_POLIO	Weighted median	10	-6.71087	4.46852	0.133147
SGLT2 inhibitor	Sequelae of tuberculosis || id:finn-b-AB1_SEQULAE_TUBERCU	Inverse variance weighted	10	-1.10182	2.09244	0.598491	1	-0.0866079	0.531742	2.04784	0.990688
SGLT2 inhibitor	Sequelae of tuberculosis || id:finn-b-AB1_SEQULAE_TUBERCU	MR Egger	10	4.49655	8.81813	0.623874				1.62073	0.990517
SGLT2 inhibitor	Sequelae of tuberculosis || id:finn-b-AB1_SEQULAE_TUBERCU	Weighted median	10	-1.35277	2.61588	0.60506
SGLT2 inhibitor	Sequelae of infectious and parasitic diseases || id:finn-b-AB1_SEQULEAE_OF_INFECTIONS_AND_PARASITES	Inverse variance weighted	10	-2.32378	0.997697	0.0198514	1	-0.114398	0.0876639	10.3959	0.319398
SGLT2 inhibitor	Sequelae of infectious and parasitic diseases || id:finn-b-AB1_SEQULEAE_OF_INFECTIONS_AND_PARASITES	MR Egger	10	5.07053	3.91336	0.231212				6.61276	0.578929
SGLT2 inhibitor	Sequelae of infectious and parasitic diseases || id:finn-b-AB1_SEQULEAE_OF_INFECTIONS_AND_PARASITES	Weighted median	10	-3.22717	1.34236	0.0162119
SGLT2 inhibitor	Infections with a predominantly sexual mode of transmission || id:finn-b-AB1_SEXUAL_TRANSMISSION	Inverse variance weighted	10	2.29452	0.52064	1.05e-05	0.0294315	0.0765943	0.0278963	11.9718	0.214904
SGLT2 inhibitor	Infections with a predominantly sexual mode of transmission || id:finn-b-AB1_SEXUAL_TRANSMISSION	MR Egger	10	-2.65412	1.90043	0.200065				4.78571	0.780215
SGLT2 inhibitor	Infections with a predominantly sexual mode of transmission || id:finn-b-AB1_SEXUAL_TRANSMISSION	Weighted median	10	2.29819	0.664795	0.000546257
SGLT2 inhibitor	Other predominantly sexually transmitted diseases, not elsewhere classified || id:finn-b-AB1_SEXUAL_TRANSMISSION_NOS	Inverse variance weighted	10	2.57151	0.612417	2.68e-05	0.0751204	0.0762592	0.0847581	4.27097	0.89269
SGLT2 inhibitor	Other predominantly sexually transmitted diseases, not elsewhere classified || id:finn-b-AB1_SEXUAL_TRANSMISSION_NOS	MR Egger	10	-2.3552	2.57868	0.387762				0.402546	0.999942
SGLT2 inhibitor	Other predominantly sexually transmitted diseases, not elsewhere classified || id:finn-b-AB1_SEXUAL_TRANSMISSION_NOS	Weighted median	10	2.42492	0.849402	0.00430558
SGLT2 inhibitor	Spirochaetal infections, other/unspecified || id:finn-b-AB1_SPIROCHE_OTHER	Inverse variance weighted	10	1.85211	1.02975	0.0720802	1	0.138994	0.0606806	9.40762	0.400529
SGLT2 inhibitor	Spirochaetal infections, other/unspecified || id:finn-b-AB1_SPIROCHE_OTHER	MR Egger	10	-7.12372	4.23523	0.13107				4.64685	0.794568
SGLT2 inhibitor	Spirochaetal infections, other/unspecified || id:finn-b-AB1_SPIROCHE_OTHER	Weighted median	10	1.19401	1.39014	0.390388
SGLT2 inhibitor	Streptococcal septicaemia || id:finn-b-AB1_STREPTO_SEPSIS	Inverse variance weighted	10	0.148701	1.01716	0.88377	1	0.0138054	0.83564	1.8143	0.994075
SGLT2 inhibitor	Streptococcal septicaemia || id:finn-b-AB1_STREPTO_SEPSIS	MR Egger	10	-0.742923	4.28229	0.866578				1.76835	0.987309
SGLT2 inhibitor	Streptococcal septicaemia || id:finn-b-AB1_STREPTO_SEPSIS	Weighted median	10	-0.0347138	1.30015	0.978699
SGLT2 inhibitor	Streptococcus and staphylococcus as the cause of diseases classified to other chapters || id:finn-b-AB1_STREPTSTAPHYCOCC_INOTHER	Inverse variance weighted	10	10.1614	3.75322	0.00678147	1	0.45856	0.067989	10.7521	0.293088
SGLT2 inhibitor	Streptococcus and staphylococcus as the cause of diseases classified to other chapters || id:finn-b-AB1_STREPTSTAPHYCOCC_INOTHER	MR Egger	10	-19.4679	14.4632	0.215188				6.30457	0.613157
SGLT2 inhibitor	Streptococcus and staphylococcus as the cause of diseases classified to other chapters || id:finn-b-AB1_STREPTSTAPHYCOCC_INOTHER	Weighted median	10	8.71775	4.8397	0.0716557
SGLT2 inhibitor	Syphilis || id:finn-b-AB1_SYPHILIS	Inverse variance weighted	10	6.22444	1.84689	0.000751063	1	0.18792	0.132959	9.76634	0.369731
SGLT2 inhibitor	Syphilis || id:finn-b-AB1_SYPHILIS	MR Egger	10	-5.92424	7.47689	0.451017				6.96897	0.539984
SGLT2 inhibitor	Syphilis || id:finn-b-AB1_SYPHILIS	Weighted median	10	4.92525	2.42671	0.0423968
SGLT2 inhibitor	Toxoplasmosis || id:finn-b-AB1_TOXOPLASMOSIS	Inverse variance weighted	10	-9.8436	5.22814	0.0597259	1	-0.718385	0.0182664	21.188	0.0118412
SGLT2 inhibitor	Toxoplasmosis || id:finn-b-AB1_TOXOPLASMOSIS	MR Egger	10	36.5706	16.1646	0.053523				10.1281	0.25615
SGLT2 inhibitor	Toxoplasmosis || id:finn-b-AB1_TOXOPLASMOSIS	Weighted median	10	-5.84659	5.03288	0.245365
SGLT2 inhibitor	Trichomoniasis || id:finn-b-AB1_TRICHOMONIASIS	Inverse variance weighted	10	4.53691	2.88687	0.116051	1	-0.0296049	0.87541	7.13036	0.623549
SGLT2 inhibitor	Trichomoniasis || id:finn-b-AB1_TRICHOMONIASIS	MR Egger	10	6.45015	12.166	0.610383				7.10415	0.525438
SGLT2 inhibitor	Trichomoniasis || id:finn-b-AB1_TRICHOMONIASIS	Weighted median	10	2.56722	3.85777	0.505751
SGLT2 inhibitor	Tuberculosis of other organs || id:finn-b-AB1_TUBERCU_OTH_ORG	Inverse variance weighted	10	3.17914	1.81289	0.0794937	1	-0.0129448	0.913093	3.13084	0.958881
SGLT2 inhibitor	Tuberculosis of other organs || id:finn-b-AB1_TUBERCU_OTH_ORG	MR Egger	10	4.01619	7.6493	0.613791				3.11815	0.926725
SGLT2 inhibitor	Tuberculosis of other organs || id:finn-b-AB1_TUBERCU_OTH_ORG	Weighted median	10	2.71872	2.25053	0.227033
SGLT2 inhibitor	Tuberculosis || id:finn-b-AB1_TUBERCULOSIS	Inverse variance weighted	10	0.592822	0.971603	0.541763	1	-0.101711	0.137412	4.4887	0.876413
SGLT2 inhibitor	Tuberculosis || id:finn-b-AB1_TUBERCULOSIS	MR Egger	10	7.16942	4.10095	0.118551				1.76397	0.987413
SGLT2 inhibitor	Tuberculosis || id:finn-b-AB1_TUBERCULOSIS	Weighted median	10	0.673791	1.2338	0.584988
SGLT2 inhibitor	Tularaemia || id:finn-b-AB1_TULARAEMIA	Inverse variance weighted	10	1.25165	2.54643	0.623049	1	-0.149097	0.381723	3.28677	0.951832
SGLT2 inhibitor	Tularaemia || id:finn-b-AB1_TULARAEMIA	MR Egger	10	10.8866	10.7163	0.339414				2.43002	0.964914
SGLT2 inhibitor	Tularaemia || id:finn-b-AB1_TULARAEMIA	Weighted median	10	3.73286	3.24309	0.249724
SGLT2 inhibitor	Varicella [chickenpox] || id:finn-b-AB1_VARICELLA	Inverse variance weighted	10	2.18455	1.37347	0.111714	1	0.192593	0.0414346	10.8345	0.287222
SGLT2 inhibitor	Varicella [chickenpox] || id:finn-b-AB1_VARICELLA	MR Egger	10	-10.272	5.28418	0.0878137				4.94713	0.763212
SGLT2 inhibitor	Varicella [chickenpox] || id:finn-b-AB1_VARICELLA	Weighted median	10	1.37621	1.73738	0.428292
SGLT2 inhibitor	Viral conjunctivitis || id:finn-b-AB1_VIRAAL_CONJUNCT	Inverse variance weighted	10	-1.31464	1.95691	0.501716	1	0.0383541	0.765199	2.65257	0.976495
SGLT2 inhibitor	Viral conjunctivitis || id:finn-b-AB1_VIRAAL_CONJUNCT	MR Egger	10	-3.79417	8.25898	0.658173				2.55707	0.959016
SGLT2 inhibitor	Viral conjunctivitis || id:finn-b-AB1_VIRAAL_CONJUNCT	Weighted median	10	-1.81327	2.47152	0.463152
SGLT2 inhibitor	Viral infections of the central nervous system || id:finn-b-AB1_VIRAL_CNS	Inverse variance weighted	10	4.82153	1.4424	0.000829616	1	0.210956	0.00991426	19.0957	0.0243911
SGLT2 inhibitor	Viral infections of the central nervous system || id:finn-b-AB1_VIRAL_CNS	MR Egger	10	-8.81498	4.17615	0.0677896				7.79813	0.453434
SGLT2 inhibitor	Viral infections of the central nervous system || id:finn-b-AB1_VIRAL_CNS	Weighted median	10	4.60506	1.55653	0.00309096
SGLT2 inhibitor	Viral encephalitis, not elsewhere classified/unspecified || id:finn-b-AB1_VIRAL_ENCEPHALITIS_NOS	Inverse variance weighted	10	-3.88792	2.03183	0.0556834	1	-0.0881468	0.512854	6.09923	0.729947
SGLT2 inhibitor	Viral encephalitis, not elsewhere classified/unspecified || id:finn-b-AB1_VIRAL_ENCEPHALITIS_NOS	MR Egger	10	1.81058	8.56658	0.837896				5.63036	0.688558
SGLT2 inhibitor	Viral encephalitis, not elsewhere classified/unspecified || id:finn-b-AB1_VIRAL_ENCEPHALITIS_NOS	Weighted median	10	-4.60606	2.75136	0.0941107
SGLT2 inhibitor	Viral haemorrhagic fevers, not elsewhere classified/unspecified || id:finn-b-AB1_VIRAL_HEMOR_FEVER_NOS	Inverse variance weighted	10	-1.8133	0.979701	0.0641882	1	-0.0623049	0.345818	6.34049	0.705416
SGLT2 inhibitor	Viral haemorrhagic fevers, not elsewhere classified/unspecified || id:finn-b-AB1_VIRAL_HEMOR_FEVER_NOS	MR Egger	10	2.21866	4.14261	0.606819				5.33708	0.721016
SGLT2 inhibitor	Viral haemorrhagic fevers, not elsewhere classified/unspecified || id:finn-b-AB1_VIRAL_HEMOR_FEVER_NOS	Weighted median	10	-0.88216	1.27409	0.488695
SGLT2 inhibitor	Viral hepatitis || id:finn-b-AB1_VIRAL_HEPATITIS	Inverse variance weighted	10	4.00955	1.08215	0.000211245	0.59212	0.0813183	0.258337	11.2098	0.261603
SGLT2 inhibitor	Viral hepatitis || id:finn-b-AB1_VIRAL_HEPATITIS	MR Egger	10	-1.24901	4.4482	0.785996				9.459	0.305066
SGLT2 inhibitor	Viral hepatitis || id:finn-b-AB1_VIRAL_HEPATITIS	Weighted median	10	5.21949	1.48005	0.000420986
SGLT2 inhibitor	Viral agents as the cause of diseases classified to other chapters || id:finn-b-AB1_VIRAL_INOTHER	Inverse variance weighted	10	4.07953	2.40087	0.0892839	1	0.122437	0.453367	12.535	0.184802
SGLT2 inhibitor	Viral agents as the cause of diseases classified to other chapters || id:finn-b-AB1_VIRAL_INOTHER	MR Egger	10	-3.83342	10.3361	0.720358				11.6319	0.168397
SGLT2 inhibitor	Viral agents as the cause of diseases classified to other chapters || id:finn-b-AB1_VIRAL_INOTHER	Weighted median	10	5.01986	2.89355	0.0827686
SGLT2 inhibitor	Viral meningitis || id:finn-b-AB1_VIRAL_MENINGITIS	Inverse variance weighted	10	7.28636	2.03448	0.000341703	0.957794	0.270625	0.0243018	17.7485	0.0382059
SGLT2 inhibitor	Viral meningitis || id:finn-b-AB1_VIRAL_MENINGITIS	MR Egger	10	-10.2058	6.50066	0.155062				9.0599	0.337268
SGLT2 inhibitor	Viral meningitis || id:finn-b-AB1_VIRAL_MENINGITIS	Weighted median	10	7.72189	2.2874	0.000735921
SGLT2 inhibitor	Other viral diseases, not elsewhere classified || id:finn-b-AB1_VIRAL_NOS	Inverse variance weighted	10	-0.0563881	0.608872	0.926213	1	-0.0420344	0.307766	4.47106	0.877771
SGLT2 inhibitor	Other viral diseases, not elsewhere classified || id:finn-b-AB1_VIRAL_NOS	MR Egger	10	2.66034	2.56738	0.330408				3.2846	0.915249
SGLT2 inhibitor	Other viral diseases, not elsewhere classified || id:finn-b-AB1_VIRAL_NOS	Weighted median	10	-0.326048	0.787463	0.678839
SGLT2 inhibitor	Viral and other specified intestinal infections || id:finn-b-AB1_VIRAL_OTHER_INTEST_INFECTIONS	Inverse variance weighted	10	1.43014	0.531394	0.00711742	1	0.0108274	0.756144	0.960136	0.999524
SGLT2 inhibitor	Viral and other specified intestinal infections || id:finn-b-AB1_VIRAL_OTHER_INTEST_INFECTIONS	MR Egger	10	0.729869	2.24268	0.753193				0.856838	0.999001
SGLT2 inhibitor	Viral and other specified intestinal infections || id:finn-b-AB1_VIRAL_OTHER_INTEST_INFECTIONS	Weighted median	10	1.29525	0.642813	0.0439085
SGLT2 inhibitor	Viral infections characterized by skin and mucous membrane lesions || id:finn-b-AB1_VIRAL_SKIN_MUCOUS_MEMBRANE	Inverse variance weighted	10	-0.0872482	0.406386	0.830007	1	0.0181838	0.500384	5.98661	0.741258
SGLT2 inhibitor	Viral infections characterized by skin and mucous membrane lesions || id:finn-b-AB1_VIRAL_SKIN_MUCOUS_MEMBRANE	MR Egger	10	-1.2633	1.71526	0.482458				5.48855	0.704308
SGLT2 inhibitor	Viral infections characterized by skin and mucous membrane lesions || id:finn-b-AB1_VIRAL_SKIN_MUCOUS_MEMBRANE	Weighted median	10	-0.067784	0.550124	0.901936
SGLT2 inhibitor	Other viral infections characterized by skin and mucous membrane lesions, not elsewhere classified || id:finn-b-AB1_VIRAL_SKIN_NOS	Inverse variance weighted	10	-1.33962	1.45733	0.357976	1	-0.0461798	0.630803	2.88456	0.968696
SGLT2 inhibitor	Other viral infections characterized by skin and mucous membrane lesions, not elsewhere classified || id:finn-b-AB1_VIRAL_SKIN_NOS	MR Egger	10	1.64641	6.15191	0.795758				2.63496	0.95514
SGLT2 inhibitor	Other viral infections characterized by skin and mucous membrane lesions, not elsewhere classified || id:finn-b-AB1_VIRAL_SKIN_NOS	Weighted median	10	-2.06843	1.91607	0.280357
SGLT2 inhibitor	Viral warts || id:finn-b-AB1_VIRAL_WARTS	Inverse variance weighted	10	-1.01064	0.856751	0.238153	1	-0.0447505	0.433905	7.08807	0.62795
SGLT2 inhibitor	Viral warts || id:finn-b-AB1_VIRAL_WARTS	MR Egger	10	1.88219	3.61443	0.616647				6.40937	0.601477
SGLT2 inhibitor	Viral warts || id:finn-b-AB1_VIRAL_WARTS	Weighted median	10	-0.93942	1.16858	0.421456
SGLT2 inhibitor	Viral infections of central nervous system, not elsewhere classified/unspecified || id:finn-b-AB1_VIRAN_CNS_INFECTIONS_NOS	Inverse variance weighted	10	0.0279427	2.50294	0.991093	1	0.292434	0.102567	5.40966	0.797236
SGLT2 inhibitor	Viral infections of central nervous system, not elsewhere classified/unspecified || id:finn-b-AB1_VIRAN_CNS_INFECTIONS_NOS	MR Egger	10	-18.8796	10.5598	0.111602				2.01288	0.980615
SGLT2 inhibitor	Viral infections of central nervous system, not elsewhere classified/unspecified || id:finn-b-AB1_VIRAN_CNS_INFECTIONS_NOS	Weighted median	10	0.788078	3.36325	0.814736
SGLT2 inhibitor	Whooping cough || id:finn-b-AB1_WHOOPCOUGH	Inverse variance weighted	10	-4.83089	3.69905	0.19156	1	0.0159626	0.95012	8.89606	0.446924
SGLT2 inhibitor	Whooping cough || id:finn-b-AB1_WHOOPCOUGH	MR Egger	10	-5.86303	16.4598	0.730899				8.89143	0.351537
SGLT2 inhibitor	Whooping cough || id:finn-b-AB1_WHOOPCOUGH	Weighted median	10	-6.2674	4.77902	0.189708
SGLT2 inhibitor	Certain zoonotic bacterial diseases || id:finn-b-AB1_ZOONOTIC_BACTERIAL	Inverse variance weighted	10	2.31196	2.13125	0.278013	1	0.120941	0.396014	3.54918	0.938508
SGLT2 inhibitor	Certain zoonotic bacterial diseases || id:finn-b-AB1_ZOONOTIC_BACTERIAL	MR Egger	10	-5.50389	8.97215	0.556619				2.74495	0.94933
SGLT2 inhibitor	Certain zoonotic bacterial diseases || id:finn-b-AB1_ZOONOTIC_BACTERIAL	Weighted median	10	3.12253	2.71528	0.250151
SGLT2 inhibitor	Zoster [herpes zoster] || id:finn-b-AB1_ZOSTER	Inverse variance weighted	10	1.77279	0.736243	0.0160453	1	0.0720375	0.161059	4.87456	0.845104
SGLT2 inhibitor	Zoster [herpes zoster] || id:finn-b-AB1_ZOSTER	MR Egger	10	-2.88384	3.10366	0.379982				2.48924	0.962231
SGLT2 inhibitor	Zoster [herpes zoster] || id:finn-b-AB1_ZOSTER	Weighted median	10	1.49175	0.990621	0.132099
SGLT2 inhibitor	Hernia of abodminal wall || id:finn-b-ABDOM_HERNIA	Inverse variance weighted	10	0.334423	0.408308	0.41276	1	-0.0304792	0.272924	7.1302	0.623566
SGLT2 inhibitor	Hernia of abodminal wall || id:finn-b-ABDOM_HERNIA	MR Egger	10	2.30588	1.72366	0.217748				5.74424	0.675856
SGLT2 inhibitor	Hernia of abodminal wall || id:finn-b-ABDOM_HERNIA	Weighted median	10	0.798866	0.527777	0.130116
SGLT2 inhibitor	Hernia of abodminal wall, postoperative || id:finn-b-ABDOM_HERNIA_POSTOP	Inverse variance weighted	10	-1.08875	0.948428	0.250988	1	-0.121911	0.0316833	17.4865	0.04162
SGLT2 inhibitor	Hernia of abodminal wall, postoperative || id:finn-b-ABDOM_HERNIA_POSTOP	MR Egger	10	6.78928	3.12076	0.0612886				9.48225	0.303259
SGLT2 inhibitor	Hernia of abodminal wall, postoperative || id:finn-b-ABDOM_HERNIA_POSTOP	Weighted median	10	-1.06093	1.05175	0.313105
SGLT2 inhibitor	Acute drug-induced interstitial lung disorder || id:finn-b-ACUTE_DRUGADVERS_INTERSTITIAL_LUNG_DISORD	Inverse variance weighted	10	-4.187	3.58954	0.243435	1	-0.156275	0.510982	5.79171	0.760571
SGLT2 inhibitor	Acute drug-induced interstitial lung disorder || id:finn-b-ACUTE_DRUGADVERS_INTERSTITIAL_LUNG_DISORD	MR Egger	10	5.90607	15.1056	0.706015				5.31854	0.723051
SGLT2 inhibitor	Acute drug-induced interstitial lung disorder || id:finn-b-ACUTE_DRUGADVERS_INTERSTITIAL_LUNG_DISORD	Weighted median	10	-3.99242	4.51945	0.377027
SGLT2 inhibitor	Alzheimer<c3><95>s disease (Atypical or mixed) || id:finn-b-AD_AM	Inverse variance weighted	10	0.17099	1.22074	0.888604	1	0.0388061	0.629918	3.92174	0.916487
SGLT2 inhibitor	Alzheimer<c3><95>s disease (Atypical or mixed) || id:finn-b-AD_AM	MR Egger	10	-2.33947	5.15825	0.66221				3.67082	0.885535
SGLT2 inhibitor	Alzheimer<c3><95>s disease (Atypical or mixed) || id:finn-b-AD_AM	Weighted median	10	1.33704	1.57392	0.395604
SGLT2 inhibitor	Alzheimer<c3><95>s disease (Atypical or mixed) (more controls excluded) || id:finn-b-AD_AM_EXMORE	Inverse variance weighted	10	0.516521	1.26542	0.68314	1	0.0316894	0.702943	5.04286	0.830556
SGLT2 inhibitor	Alzheimer<c3><95>s disease (Atypical or mixed) (more controls excluded) || id:finn-b-AD_AM_EXMORE	MR Egger	10	-1.53212	5.33456	0.781254				4.88659	0.769626
SGLT2 inhibitor	Alzheimer<c3><95>s disease (Atypical or mixed) (more controls excluded) || id:finn-b-AD_AM_EXMORE	Weighted median	10	2.17411	1.64352	0.185889
SGLT2 inhibitor	Alzheimer<c3><95>s disease (Early onset) || id:finn-b-AD_EO	Inverse variance weighted	10	-1.22708	1.67069	0.462659	1	0.0537415	0.640347	13.05	0.160359
SGLT2 inhibitor	Alzheimer<c3><95>s disease (Early onset) || id:finn-b-AD_EO	MR Egger	10	-4.70103	7.36565	0.541154				12.6765	0.123476
SGLT2 inhibitor	Alzheimer<c3><95>s disease (Early onset) || id:finn-b-AD_EO	Weighted median	10	-0.256852	1.98569	0.89708
SGLT2 inhibitor	Alzheimer<c3><95>s disease (Early onset) (more controls excluded) || id:finn-b-AD_EO_EXMORE	Inverse variance weighted	10	-1.02091	1.69645	0.547313	1	0.0588428	0.61341	13.0646	0.159704
SGLT2 inhibitor	Alzheimer<c3><95>s disease (Early onset) (more controls excluded) || id:finn-b-AD_EO_EXMORE	MR Egger	10	-4.82275	7.44633	0.53534				12.6285	0.125286
SGLT2 inhibitor	Alzheimer<c3><95>s disease (Early onset) (more controls excluded) || id:finn-b-AD_EO_EXMORE	Weighted median	10	-0.135771	1.89957	0.94302
SGLT2 inhibitor	Alzheimer<c3><95>s disease (Late onset) || id:finn-b-AD_LO	Inverse variance weighted	10	-1.56774	0.704311	0.0260197	1	-0.0414338	0.380974	7.98714	0.535443
SGLT2 inhibitor	Alzheimer<c3><95>s disease (Late onset) || id:finn-b-AD_LO	MR Egger	10	1.11208	2.97498	0.718259				7.12755	0.522935
SGLT2 inhibitor	Alzheimer<c3><95>s disease (Late onset) || id:finn-b-AD_LO	Weighted median	10	-0.938141	0.94674	0.321726
SGLT2 inhibitor	Alzheimer<c3><95>s disease (Late onset) (more controls excluded) || id:finn-b-AD_LO_EXMORE	Inverse variance weighted	10	-0.936406	0.75835	0.216907	1	-0.0247825	0.622754	8.38545	0.495817
SGLT2 inhibitor	Alzheimer<c3><95>s disease (Late onset) (more controls excluded) || id:finn-b-AD_LO_EXMORE	MR Egger	10	0.666021	3.22406	0.8415				8.1198	0.421856
SGLT2 inhibitor	Alzheimer<c3><95>s disease (Late onset) (more controls excluded) || id:finn-b-AD_LO_EXMORE	Weighted median	10	-0.314857	0.990397	0.750553
SGLT2 inhibitor	Alzheimer<c3><95>s disease (undefined) || id:finn-b-AD_U	Inverse variance weighted	10	-4.34658	2.65487	0.101587	1	0.00436817	0.979891	3.46139	0.943169
SGLT2 inhibitor	Alzheimer<c3><95>s disease (undefined) || id:finn-b-AD_U	MR Egger	10	-4.62862	11.1664	0.689389				3.46072	0.902217
SGLT2 inhibitor	Alzheimer<c3><95>s disease (undefined) || id:finn-b-AD_U	Weighted median	10	-4.62572	3.21992	0.150833
SGLT2 inhibitor	Alzheimer<c3><95>s disease (undefined) (more controls excluded) || id:finn-b-AD_U_EXMORE	Inverse variance weighted	10	-4.36453	2.72097	0.108706	1	0.0299737	0.865982	4.00993	0.910758
SGLT2 inhibitor	Alzheimer<c3><95>s disease (undefined) (more controls excluded) || id:finn-b-AD_U_EXMORE	MR Egger	10	-6.29906	11.4293	0.596595				3.97956	0.858963
SGLT2 inhibitor	Alzheimer<c3><95>s disease (undefined) (more controls excluded) || id:finn-b-AD_U_EXMORE	Weighted median	10	-3.34151	3.57942	0.350545
SGLT2 inhibitor	Use of disulfiram, acamprosate or naltrexone || id:finn-b-ALCO_PRESCRIPTION	Inverse variance weighted	10	-1.82136	0.864468	0.0351251	1	-0.0318658	0.577017	2.04047	0.990811
SGLT2 inhibitor	Use of disulfiram, acamprosate or naltrexone || id:finn-b-ALCO_PRESCRIPTION	MR Egger	10	0.240521	3.65058	0.949086				1.70251	0.988814
SGLT2 inhibitor	Use of disulfiram, acamprosate or naltrexone || id:finn-b-ALCO_PRESCRIPTION	Weighted median	10	-1.33976	1.13506	0.237862
SGLT2 inhibitor	Alcohol withdrawal state with delirium<c3><8a> || id:finn-b-ALCODELIRIUM	Inverse variance weighted	10	-1.94892	0.975115	0.0456454	1	-0.112245	0.107063	4.62352	0.865815
SGLT2 inhibitor	Alcohol withdrawal state with delirium<c3><8a> || id:finn-b-ALCODELIRIUM	MR Egger	10	5.31548	4.11943	0.232974				1.32917	0.995194
SGLT2 inhibitor	Alcohol withdrawal state with delirium<c3><8a> || id:finn-b-ALCODELIRIUM	Weighted median	10	-1.4419	1.25805	0.251739
SGLT2 inhibitor	Alcoholic gastritis (ALCOGASTRITIS) || id:finn-b-ALCOGASTRITIS	Inverse variance weighted	10	10.6473	2.11361	4.72e-07	0.00132302	0.270222	0.0787067	8.56239	0.478609
SGLT2 inhibitor	Alcoholic gastritis (ALCOGASTRITIS) || id:finn-b-ALCOGASTRITIS	MR Egger	10	-6.83495	8.9312	0.466074				4.5035	0.809082
SGLT2 inhibitor	Alcoholic gastritis (ALCOGASTRITIS) || id:finn-b-ALCOGASTRITIS	Weighted median	10	11.6811	3.09635	0.000161593
SGLT2 inhibitor	Alcohol related diseases and deaths, all endoints || id:finn-b-ALCOHOL_RELATED	Inverse variance weighted	10	1.4491	0.327449	9.63e-06	0.0269929	0.0272839	0.225647	7.8964	0.544619
SGLT2 inhibitor	Alcohol related diseases and deaths, all endoints || id:finn-b-ALCOHOL_RELATED	MR Egger	10	-0.316173	1.38393	0.82502				6.17288	0.627873
SGLT2 inhibitor	Alcohol related diseases and deaths, all endoints || id:finn-b-ALCOHOL_RELATED	Weighted median	10	1.31554	0.455138	0.00384727
SGLT2 inhibitor	Acute alcohol intoxication (ALCOHOLACUTE10) || id:finn-b-ALCOHOLACUTE10	Inverse variance weighted	10	0.215246	0.601293	0.720364	1	0.06183	0.143488	6.71077	0.667203
SGLT2 inhibitor	Acute alcohol intoxication (ALCOHOLACUTE10) || id:finn-b-ALCOHOLACUTE10	MR Egger	10	-3.78503	2.53869	0.174315				4.0803	0.849807
SGLT2 inhibitor	Acute alcohol intoxication (ALCOHOLACUTE10) || id:finn-b-ALCOHOLACUTE10	Weighted median	10	0.0458406	0.815043	0.955148
SGLT2 inhibitor	Mental and behavioural disorders due to alcohol, excluding acute intoxication || id:finn-b-ALCOHOLMENTAL	Inverse variance weighted	10	1.61598	0.378785	1.99e-05	0.0557797	0.0301574	0.2446	6.43025	0.696204
SGLT2 inhibitor	Mental and behavioural disorders due to alcohol, excluding acute intoxication || id:finn-b-ALCOHOLMENTAL	MR Egger	10	-0.33516	1.59913	0.839227				4.85305	0.773161
SGLT2 inhibitor	Mental and behavioural disorders due to alcohol, excluding acute intoxication || id:finn-b-ALCOHOLMENTAL	Weighted median	10	1.56638	0.500534	0.00175151
SGLT2 inhibitor	Alcoholic liver disease (ALCOLIVER) || id:finn-b-ALCOLIVER	Inverse variance weighted	10	-0.0679021	0.894515	0.939491	1	-0.085316	0.170699	7.91221	0.543017
SGLT2 inhibitor	Alcoholic liver disease (ALCOLIVER) || id:finn-b-ALCOLIVER	MR Egger	10	5.44731	3.7718	0.186675				5.64669	0.686739
SGLT2 inhibitor	Alcoholic liver disease (ALCOLIVER) || id:finn-b-ALCOLIVER	Weighted median	10	-0.0318936	1.18121	0.978459
SGLT2 inhibitor	Degeneration of nervous system due to alcohol || id:finn-b-ALCONEURODEGEN	Inverse variance weighted	10	7.18633	2.52362	0.00440467	1	0.280701	0.0757335	16.1145	0.0645287
SGLT2 inhibitor	Degeneration of nervous system due to alcohol || id:finn-b-ALCONEURODEGEN	MR Egger	10	-10.9665	9.16162	0.26557				10.6021	0.225282
SGLT2 inhibitor	Degeneration of nervous system due to alcohol || id:finn-b-ALCONEURODEGEN	Weighted median	10	8.84502	2.9776	0.00297295
SGLT2 inhibitor	Acohol-induced acute pancreatitis || id:finn-b-ALCOPANCACU	Inverse variance weighted	10	2.60885	1.57157	0.0969095	1	0.196008	0.0847051	6.73498	0.664689
SGLT2 inhibitor	Acohol-induced acute pancreatitis || id:finn-b-ALCOPANCACU	MR Egger	10	-10.0659	6.63181	0.167539				2.86497	0.942543
SGLT2 inhibitor	Acohol-induced acute pancreatitis || id:finn-b-ALCOPANCACU	Weighted median	10	1.8562	2.05669	0.366782
SGLT2 inhibitor	Alcohol-induced chronic pancreatitis || id:finn-b-ALCOPANCCHRON	Inverse variance weighted	10	2.6724	1.17905	0.0234169	1	0.145037	0.068427	10.5829	0.305386
SGLT2 inhibitor	Alcohol-induced chronic pancreatitis || id:finn-b-ALCOPANCCHRON	MR Egger	10	-6.70627	4.58664	0.181847				6.1528	0.63012
SGLT2 inhibitor	Alcohol-induced chronic pancreatitis || id:finn-b-ALCOPANCCHRON	Weighted median	10	3.25525	1.58692	0.0402377
SGLT2 inhibitor	Alcohol induced polyneuropathy (ALCOPOLYNEU) || id:finn-b-ALCOPOLYNEU	Inverse variance weighted	10	-4.58633	2.9747	0.123127	1	0.000511094	0.997977	8.61709	0.473343
SGLT2 inhibitor	Alcohol induced polyneuropathy (ALCOPOLYNEU) || id:finn-b-ALCOPOLYNEU	MR Egger	10	-4.61936	13.002	0.731565				8.61708	0.37562
SGLT2 inhibitor	Alcohol induced polyneuropathy (ALCOPOLYNEU) || id:finn-b-ALCOPOLYNEU	Weighted median	10	-3.78049	4.11392	0.358122
SGLT2 inhibitor	Allergic asthma (mode) || id:finn-b-ALLERG_ASTHMA	Inverse variance weighted	10	1.56318	0.502701	0.00187364	1	0.0408818	0.236262	5.28176	0.809088
SGLT2 inhibitor	Allergic asthma (mode) || id:finn-b-ALLERG_ASTHMA	MR Egger	10	-1.0816	2.1258	0.624628				3.64221	0.887877
SGLT2 inhibitor	Allergic asthma (mode) || id:finn-b-ALLERG_ASTHMA	Weighted median	10	1.02375	0.674343	0.128977
SGLT2 inhibitor	Allergic asthma (mode) (more controls excluded) || id:finn-b-ALLERG_ASTHMA_EXMORE	Inverse variance weighted	10	1.55004	0.502701	0.00204628	1	0.0414048	0.230841	5.42398	0.795894
SGLT2 inhibitor	Allergic asthma (mode) (more controls excluded) || id:finn-b-ALLERG_ASTHMA_EXMORE	MR Egger	10	-1.12857	2.1258	0.609913				3.74222	0.8796
SGLT2 inhibitor	Allergic asthma (mode) (more controls excluded) || id:finn-b-ALLERG_ASTHMA_EXMORE	Weighted median	10	1.00746	0.665634	0.130144
SGLT2 inhibitor	Allergic rhinitis || id:finn-b-ALLERG_RHINITIS	Inverse variance weighted	10	0.675437	0.465053	0.146394	1	0.0585371	0.0825002	7.44678	0.590707
SGLT2 inhibitor	Allergic rhinitis || id:finn-b-ALLERG_RHINITIS	MR Egger	10	-3.10938	1.96327	0.151904				3.50941	0.898458
SGLT2 inhibitor	Allergic rhinitis || id:finn-b-ALLERG_RHINITIS	Weighted median	10	0.39302	0.630739	0.533212
SGLT2 inhibitor	Allergic contact dermatitis due to drugs in contact with skin || id:finn-b-ALLERGIC_CONTACT_DERMA_DRUGS_CONTACT_W_SKIN	Inverse variance weighted	10	-0.566276	1.9334	0.769605	1	-0.172654	0.195833	7.83557	0.550798
SGLT2 inhibitor	Allergic contact dermatitis due to drugs in contact with skin || id:finn-b-ALLERGIC_CONTACT_DERMA_DRUGS_CONTACT_W_SKIN	MR Egger	10	10.5862	8.13513	0.229383				5.8437	0.664734
SGLT2 inhibitor	Allergic contact dermatitis due to drugs in contact with skin || id:finn-b-ALLERGIC_CONTACT_DERMA_DRUGS_CONTACT_W_SKIN	Weighted median	10	0.418495	2.55646	0.869967
SGLT2 inhibitor	Transient global amnesia || id:finn-b-AMN2	Inverse variance weighted	10	2.16489	0.974891	0.026375	1	0.13527	0.0598967	8.42872	0.491584
SGLT2 inhibitor	Transient global amnesia || id:finn-b-AMN2	MR Egger	10	-6.58165	4.11065	0.148018				3.63148	0.888749
SGLT2 inhibitor	Transient global amnesia || id:finn-b-AMN2	Weighted median	10	2.9348	1.33875	0.0283652
SGLT2 inhibitor	Anaphylactic shock due to adverse effect of correct drug or medicament properly administered || id:finn-b-ANAPH_SHOCK_ADVER_EFFECT_CORRE_DRUG_MEDICAM_PROPE_ADMINISTE	Inverse variance weighted	10	5.0149	2.90118	0.0838859	1	0.279408	0.167569	4.57883	0.86937
SGLT2 inhibitor	Anaphylactic shock due to adverse effect of correct drug or medicament properly administered || id:finn-b-ANAPH_SHOCK_ADVER_EFFECT_CORRE_DRUG_MEDICAM_PROPE_ADMINISTE	MR Egger	10	-13.0541	12.254	0.317833				2.27543	0.971382
SGLT2 inhibitor	Anaphylactic shock due to adverse effect of correct drug or medicament properly administered || id:finn-b-ANAPH_SHOCK_ADVER_EFFECT_CORRE_DRUG_MEDICAM_PROPE_ADMINISTE	Weighted median	10	7.36145	3.92238	0.0605477
SGLT2 inhibitor	Anosmia || id:finn-b-ANOSMIA	Inverse variance weighted	10	-1.66001	1.73453	0.338548	1	-0.0195434	0.863433	2.77315	0.972614
SGLT2 inhibitor	Anosmia || id:finn-b-ANOSMIA	MR Egger	10	-0.396793	7.32017	0.958101				2.7416	0.949513
SGLT2 inhibitor	Anosmia || id:finn-b-ANOSMIA	Weighted median	10	-1.30032	2.1997	0.554432
SGLT2 inhibitor	Depression medications || id:finn-b-ANTIDEPRESSANTS	Inverse variance weighted	10	0.00257103	0.236727	0.991335	1	0.0119212	0.45008	7.38769	0.596823
SGLT2 inhibitor	Depression medications || id:finn-b-ANTIDEPRESSANTS	MR Egger	10	-0.76778	0.998627	0.464081				6.75719	0.563042
SGLT2 inhibitor	Depression medications || id:finn-b-ANTIDEPRESSANTS	Weighted median	10	-0.197935	0.305836	0.517508
SGLT2 inhibitor	Acute appendicitis, with complications || id:finn-b-APPENDACUT_COMPLIC	Inverse variance weighted	10	2.42539	0.663559	0.000257066	0.720556	0.0893671	0.0344196	12.9098	0.166729
SGLT2 inhibitor	Acute appendicitis, with complications || id:finn-b-APPENDACUT_COMPLIC	MR Egger	10	-3.35112	2.33603	0.189332				6.43072	0.599102
SGLT2 inhibitor	Acute appendicitis, with complications || id:finn-b-APPENDACUT_COMPLIC	Weighted median	10	2.46957	0.830685	0.00294968
SGLT2 inhibitor	Acute appendicitis, no complications || id:finn-b-APPENDACUT_NOCOMPLIC	Inverse variance weighted	10	-0.300068	0.324706	0.355423	1	-0.0256551	0.248061	5.2373	0.813151
SGLT2 inhibitor	Acute appendicitis, no complications || id:finn-b-APPENDACUT_NOCOMPLIC	MR Egger	10	1.35844	1.37024	0.350528				3.68512	0.884358
SGLT2 inhibitor	Acute appendicitis, no complications || id:finn-b-APPENDACUT_NOCOMPLIC	Weighted median	10	-0.16986	0.427568	0.691169
SGLT2 inhibitor	Appendicitis, broad definition || id:finn-b-APPENDICITIS_BROAD	Inverse variance weighted	10	0.312237	0.278628	0.262448	1	-0.00102332	0.955171	1.46809	0.997377
SGLT2 inhibitor	Appendicitis, broad definition || id:finn-b-APPENDICITIS_BROAD	MR Egger	10	0.378361	1.17363	0.755425				1.46472	0.993278
SGLT2 inhibitor	Appendicitis, broad definition || id:finn-b-APPENDICITIS_BROAD	Weighted median	10	0.27877	0.348306	0.423503
SGLT2 inhibitor	Other specific arthropathies || id:finn-b-ARTHRO_SPEC	Inverse variance weighted	10	-5.99069	1.87103	0.00136568	1	-0.149674	0.243035	7.53636	0.581458
SGLT2 inhibitor	Other specific arthropathies || id:finn-b-ARTHRO_SPEC	MR Egger	10	3.69029	7.90533	0.653084				5.94768	0.653092
SGLT2 inhibitor	Other specific arthropathies || id:finn-b-ARTHRO_SPEC	Weighted median	10	-7.37483	2.56387	0.00402181
SGLT2 inhibitor	Postydysenteric arthropathy || id:finn-b-ARTRHO_POSTDYSENTERIC	Inverse variance weighted	10	7.51771	2.93141	0.0103314	1	-0.127483	0.512022	8.36081	0.498234
SGLT2 inhibitor	Postydysenteric arthropathy || id:finn-b-ARTRHO_POSTDYSENTERIC	MR Egger	10	15.7583	12.3628	0.238206				7.89003	0.444285
SGLT2 inhibitor	Postydysenteric arthropathy || id:finn-b-ARTRHO_POSTDYSENTERIC	Weighted median	10	9.06511	3.94475	0.0215606
SGLT2 inhibitor	Asthma-related acute respiratory infections || id:finn-b-ASTHMA_ACUTE_RESPIRATORY_INFECTIONS	Inverse variance weighted	10	0.820039	0.417606	0.0495688	1	0.0404863	0.164873	4.15048	0.901232
SGLT2 inhibitor	Asthma-related acute respiratory infections || id:finn-b-ASTHMA_ACUTE_RESPIRATORY_INFECTIONS	MR Egger	10	-1.79938	1.76369	0.337476				1.81368	0.986201
SGLT2 inhibitor	Asthma-related acute respiratory infections || id:finn-b-ASTHMA_ACUTE_RESPIRATORY_INFECTIONS	Weighted median	10	0.872856	0.551425	0.113442
SGLT2 inhibitor	Asthma and allergy || id:finn-b-ASTHMA_ALLERG	Inverse variance weighted	10	1.61795	0.732895	0.0272707	1	0.0702122	0.169764	7.69085	0.565576
SGLT2 inhibitor	Asthma and allergy || id:finn-b-ASTHMA_ALLERG	MR Egger	10	-2.92378	3.09793	0.372906				5.41411	0.712536
SGLT2 inhibitor	Asthma and allergy || id:finn-b-ASTHMA_ALLERG	Weighted median	10	0.900249	1.00795	0.371777
SGLT2 inhibitor	Asthma and allergy (more controls excluded) || id:finn-b-ASTHMA_ALLERG_EXMORE	Inverse variance weighted	10	1.61412	0.733001	0.0276607	1	0.0708497	0.166483	7.79333	0.5551
SGLT2 inhibitor	Asthma and allergy (more controls excluded) || id:finn-b-ASTHMA_ALLERG_EXMORE	MR Egger	10	-2.96837	3.0986	0.366129				5.47657	0.705634
SGLT2 inhibitor	Asthma and allergy (more controls excluded) || id:finn-b-ASTHMA_ALLERG_EXMORE	Weighted median	10	0.884	1.00924	0.381081
SGLT2 inhibitor	Childhood asthma (age<16) || id:finn-b-ASTHMA_CHILD	Inverse variance weighted	10	-0.902102	0.671631	0.179223	1	0.0173299	0.695127	1.78087	0.994478
SGLT2 inhibitor	Childhood asthma (age<16) || id:finn-b-ASTHMA_CHILD	MR Egger	10	-2.02349	2.8401	0.496424				1.61574	0.990615
SGLT2 inhibitor	Childhood asthma (age<16) || id:finn-b-ASTHMA_CHILD	Weighted median	10	-1.23258	0.851592	0.14779
SGLT2 inhibitor	Childhood asthma (age<16) (more controls excluded) || id:finn-b-ASTHMA_CHILD_EXMORE	Inverse variance weighted	10	-0.917599	0.672175	0.172216	1	0.01848	0.676771	1.99673	0.991519
SGLT2 inhibitor	Childhood asthma (age<16) (more controls excluded) || id:finn-b-ASTHMA_CHILD_EXMORE	MR Egger	10	-2.11384	2.84612	0.478896				1.80964	0.986302
SGLT2 inhibitor	Childhood asthma (age<16) (more controls excluded) || id:finn-b-ASTHMA_CHILD_EXMORE	Weighted median	10	-1.25249	0.844665	0.138122
SGLT2 inhibitor	Suggestive for eosinophilic asthma || id:finn-b-ASTHMA_EOSINOPHIL_SUGG	Inverse variance weighted	10	-0.158804	0.993704	0.873031	1	-0.110563	0.117012	9.03637	0.433924
SGLT2 inhibitor	Suggestive for eosinophilic asthma || id:finn-b-ASTHMA_EOSINOPHIL_SUGG	MR Egger	10	6.99083	4.18873	0.133677				5.94995	0.652838
SGLT2 inhibitor	Suggestive for eosinophilic asthma || id:finn-b-ASTHMA_EOSINOPHIL_SUGG	Weighted median	10	1.22362	1.37738	0.374342
SGLT2 inhibitor	Asthma, hospital admissions , main diagnosis only || id:finn-b-ASTHMA_HOSPITAL_MAIN	Inverse variance weighted	10	0.17435	0.281247	0.535313	1	0.0133947	0.474217	4.4807	0.877029
SGLT2 inhibitor	Asthma, hospital admissions , main diagnosis only || id:finn-b-ASTHMA_HOSPITAL_MAIN	MR Egger	10	-0.692077	1.18763	0.576122				3.91685	0.864547
SGLT2 inhibitor	Asthma, hospital admissions , main diagnosis only || id:finn-b-ASTHMA_HOSPITAL_MAIN	Weighted median	10	0.101505	0.361448	0.778841
SGLT2 inhibitor	Asthma-related infections || id:finn-b-ASTHMA_INFECTIONS	Inverse variance weighted	10	1.17857	0.364285	0.00121515	1	0.0389647	0.130555	4.34003	0.887643
SGLT2 inhibitor	Asthma-related infections || id:finn-b-ASTHMA_INFECTIONS	MR Egger	10	-1.34223	1.54007	0.408853				1.50209	0.992673
SGLT2 inhibitor	Asthma-related infections || id:finn-b-ASTHMA_INFECTIONS	Weighted median	10	1.45161	0.50762	0.00424116
SGLT2 inhibitor	Asthma mixed form (mode) || id:finn-b-ASTHMA_MIXED	Inverse variance weighted	10	0.356408	1.39728	0.798666	1	-0.164717	0.07215	11.1653	0.26455
SGLT2 inhibitor	Asthma mixed form (mode) || id:finn-b-ASTHMA_MIXED	MR Egger	10	11.0075	5.29445	0.0712197				6.87746	0.549909
SGLT2 inhibitor	Asthma mixed form (mode) || id:finn-b-ASTHMA_MIXED	Weighted median	10	-0.738289	1.7368	0.670774
SGLT2 inhibitor	Asthma mixed form (mode) (more controls excluded) || id:finn-b-ASTHMA_MIXED_EXMORE	Inverse variance weighted	10	0.336158	1.40019	0.810269	1	-0.165065	0.0716611	11.2119	0.26146
SGLT2 inhibitor	Asthma mixed form (mode) (more controls excluded) || id:finn-b-ASTHMA_MIXED_EXMORE	MR Egger	10	11.0097	5.29445	0.0711726				6.90599	0.546809
SGLT2 inhibitor	Asthma mixed form (mode) (more controls excluded) || id:finn-b-ASTHMA_MIXED_EXMORE	Weighted median	10	-0.741736	1.76941	0.675071
SGLT2 inhibitor	Asthma (mode) || id:finn-b-ASTHMA_MODE	Inverse variance weighted	10	0.649624	0.27714	0.0190765	1	0.0228942	0.229121	4.18774	0.898627
SGLT2 inhibitor	Asthma (mode) || id:finn-b-ASTHMA_MODE	MR Egger	10	-0.831277	1.1706	0.497799				2.49229	0.96209
SGLT2 inhibitor	Asthma (mode) || id:finn-b-ASTHMA_MODE	Weighted median	10	0.762406	0.358155	0.0332787
SGLT2 inhibitor	Asthma, unspecified (mode) || id:finn-b-ASTHMA_NAS	Inverse variance weighted	10	0.412413	0.373844	0.269954	1	0.024613	0.329048	2.90611	0.967901
SGLT2 inhibitor	Asthma, unspecified (mode) || id:finn-b-ASTHMA_NAS	MR Egger	10	-1.17918	1.57636	0.475849				1.82594	0.985891
SGLT2 inhibitor	Asthma, unspecified (mode) || id:finn-b-ASTHMA_NAS	Weighted median	10	0.681953	0.49552	0.168748
SGLT2 inhibitor	""Asthma, unspecified (mode)"" (more controls excluded) || id:finn-b-ASTHMA_NAS_EXMORE	Inverse variance weighted	10	0.385503	0.373844	0.302453	1	0.0247412	0.326687	2.98134	0.96503
SGLT2 inhibitor	""Asthma, unspecified (mode)"" (more controls excluded) || id:finn-b-ASTHMA_NAS_EXMORE	MR Egger	10	-1.21438	1.57636	0.463222				1.88989	0.984203
SGLT2 inhibitor	""Asthma, unspecified (mode)"" (more controls excluded) || id:finn-b-ASTHMA_NAS_EXMORE	Weighted median	10	0.631159	0.497452	0.204518
SGLT2 inhibitor	Non-allergic asthma || id:finn-b-ASTHMA_NONALLERG	Inverse variance weighted	10	-1.08472	0.607675	0.074255	1	-0.000464812	0.990683	2.46174	0.981895
SGLT2 inhibitor	Non-allergic asthma || id:finn-b-ASTHMA_NONALLERG	MR Egger	10	-1.05465	2.56974	0.692278				2.4616	0.963498
SGLT2 inhibitor	Non-allergic asthma || id:finn-b-ASTHMA_NONALLERG	Weighted median	10	-0.896218	0.755663	0.235622
SGLT2 inhibitor	Undetermined asthma (more controls excluded) || id:finn-b-ASTHMA_NOS_EXMORE	Inverse variance weighted	10	0.669249	0.809262	0.408244	1	0.0660549	0.234175	5.17776	0.818545
SGLT2 inhibitor	Undetermined asthma (more controls excluded) || id:finn-b-ASTHMA_NOS_EXMORE	MR Egger	10	-3.60096	3.41593	0.322601				3.52212	0.897466
SGLT2 inhibitor	Undetermined asthma (more controls excluded) || id:finn-b-ASTHMA_NOS_EXMORE	Weighted median	10	0.800205	1.12959	0.478696
SGLT2 inhibitor	Obesity related asthma || id:finn-b-ASTHMA_OBESITY	Inverse variance weighted	10	-0.454209	0.543169	0.40303	1	-0.000507208	0.988615	0.450602	0.999981
SGLT2 inhibitor	Obesity related asthma || id:finn-b-ASTHMA_OBESITY	MR Egger	10	-0.421414	2.29297	0.858755				0.450385	0.99991
SGLT2 inhibitor	Obesity related asthma || id:finn-b-ASTHMA_OBESITY	Weighted median	10	-0.351196	0.682461	0.606831
SGLT2 inhibitor	Asthma and opportunit respiratory infection || id:finn-b-ASTHMA_OPPORTUNIST_INFECTIONS	Inverse variance weighted	10	0.846118	1.42286	0.55207	1	0.12619	0.199429	6.05839	0.734061
SGLT2 inhibitor	Asthma and opportunit respiratory infection || id:finn-b-ASTHMA_OPPORTUNIST_INFECTIONS	MR Egger	10	-7.31452	6.00507	0.257904				4.10177	0.847827
SGLT2 inhibitor	Asthma and opportunit respiratory infection || id:finn-b-ASTHMA_OPPORTUNIST_INFECTIONS	Weighted median	10	0.394153	1.94159	0.839131
SGLT2 inhibitor	Asthma-related pneumonia || id:finn-b-ASTHMA_PNEUMONIA	Inverse variance weighted	10	0.79239	0.476069	0.0960238	1	0.0275135	0.389095	2.52487	0.980207
SGLT2 inhibitor	Asthma-related pneumonia || id:finn-b-ASTHMA_PNEUMONIA	MR Egger	10	-0.987142	2.01129	0.636747				1.69559	0.988965
SGLT2 inhibitor	Asthma-related pneumonia || id:finn-b-ASTHMA_PNEUMONIA	Weighted median	10	0.663393	0.623454	0.287301
SGLT2 inhibitor	Asthma-related pneumonia or sepsis || id:finn-b-ASTHMA_PNEUMONIA_AND_SEPSIS	Inverse variance weighted	10	0.783273	0.475062	0.0991923	1	0.0271933	0.393112	2.51515	0.980473
SGLT2 inhibitor	Asthma-related pneumonia or sepsis || id:finn-b-ASTHMA_PNEUMONIA_AND_SEPSIS	MR Egger	10	-0.974724	2.00484	0.639874				1.70049	0.988858
SGLT2 inhibitor	Asthma-related pneumonia or sepsis || id:finn-b-ASTHMA_PNEUMONIA_AND_SEPSIS	Weighted median	10	0.63626	0.625404	0.308983
SGLT2 inhibitor	Pneumonia derived septichemia (ASTHMA_SEPTICHE_PNEUMONIA) || id:finn-b-ASTHMA_SEPTICHE_PNEUMONIA	Inverse variance weighted	10	-1.07726	1.53567	0.482994	1	0.0907648	0.377571	3.57139	0.937296
SGLT2 inhibitor	Pneumonia derived septichemia (ASTHMA_SEPTICHE_PNEUMONIA) || id:finn-b-ASTHMA_SEPTICHE_PNEUMONIA	MR Egger	10	-6.94154	6.4629	0.314121				2.69879	0.951816
SGLT2 inhibitor	Pneumonia derived septichemia (ASTHMA_SEPTICHE_PNEUMONIA) || id:finn-b-ASTHMA_SEPTICHE_PNEUMONIA	Weighted median	10	-0.296513	2.01704	0.883128
SGLT2 inhibitor	Atopic dermatitis, strict definition || id:finn-b-ATOPIC_STRICT	Inverse variance weighted	10	0.577221	0.529476	0.275637	1	0.0705393	0.0507272	10.7618	0.292392
SGLT2 inhibitor	Atopic dermatitis, strict definition || id:finn-b-ATOPIC_STRICT	MR Egger	10	-3.98492	2.04451	0.0871151				5.4867	0.704514
SGLT2 inhibitor	Atopic dermatitis, strict definition || id:finn-b-ATOPIC_STRICT	Weighted median	10	0.48225	0.675001	0.474953
SGLT2 inhibitor	Atopic dermatitis, strict definition with reimbursement || id:finn-b-ATOPIC_STRICT_REIMB	Inverse variance weighted	10	0.892885	0.47977	0.0627343	1	0.0664102	0.0569257	9.34686	0.405891
SGLT2 inhibitor	Atopic dermatitis, strict definition with reimbursement || id:finn-b-ATOPIC_STRICT_REIMB	MR Egger	10	-3.40069	1.98808	0.125533				4.40566	0.818795
SGLT2 inhibitor	Atopic dermatitis, strict definition with reimbursement || id:finn-b-ATOPIC_STRICT_REIMB	Weighted median	10	0.826414	0.661408	0.21149
SGLT2 inhibitor	Alcohol use disorder, ICD-based || id:finn-b-AUD	Inverse variance weighted	10	2.05984	0.40785	4.41e-07	0.00123612	0.0490152	0.0853576	9.67172	0.377709
SGLT2 inhibitor	Alcohol use disorder, ICD-based || id:finn-b-AUD	MR Egger	10	-1.11196	1.66358	0.522685				5.8212	0.667252
SGLT2 inhibitor	Alcohol use disorder, ICD-based || id:finn-b-AUD	Weighted median	10	1.91194	0.591505	0.00122788
SGLT2 inhibitor	Alcohol use disorder, Swedish definition || id:finn-b-AUD_SWEDISH	Inverse variance weighted	10	1.63416	0.341295	1.68e-06	0.00470904	0.0196178	0.391601	6.98676	0.638498
SGLT2 inhibitor	Alcohol use disorder, Swedish definition || id:finn-b-AUD_SWEDISH	MR Egger	10	0.365248	1.44214	0.806448				6.16663	0.628572
SGLT2 inhibitor	Alcohol use disorder, Swedish definition || id:finn-b-AUD_SWEDISH	Weighted median	10	1.56842	0.463403	0.000712887
SGLT2 inhibitor	Autoimmune diseases || id:finn-b-AUTOIMMUNE	Inverse variance weighted	10	-0.787709	0.208167	0.000154316	0.432548	-0.0219102	0.134648	4.6183	0.866233
SGLT2 inhibitor	Autoimmune diseases || id:finn-b-AUTOIMMUNE	MR Egger	10	0.628274	0.875962	0.493633				1.84886	0.9853
SGLT2 inhibitor	Autoimmune diseases || id:finn-b-AUTOIMMUNE	Weighted median	10	-0.876914	0.276987	0.001546
SGLT2 inhibitor	Autoimmune hyperthyroidism || id:finn-b-AUTOIMMUNE_HYPERTHYROIDISM	Inverse variance weighted	10	0.870419	1.08366	0.421847	1	0.116904	0.127088	7.17557	0.618845
SGLT2 inhibitor	Autoimmune hyperthyroidism || id:finn-b-AUTOIMMUNE_HYPERTHYROIDISM	MR Egger	10	-6.68307	4.56736	0.181556				4.27738	0.831271
SGLT2 inhibitor	Autoimmune hyperthyroidism || id:finn-b-AUTOIMMUNE_HYPERTHYROIDISM	Weighted median	10	1.20352	1.51062	0.42562
SGLT2 inhibitor	Other specified/unspecified bacterial intestinal infections || id:finn-b-BACT_INTEST_INFECTION_NOS	Inverse variance weighted	10	-3.9385	1.12138	0.000444421	1	0.0414755	0.575385	4.47579	0.877407
SGLT2 inhibitor	Other specified/unspecified bacterial intestinal infections || id:finn-b-BACT_INTEST_INFECTION_NOS	MR Egger	10	-6.61845	4.72484	0.198855				4.13487	0.844755
SGLT2 inhibitor	Other specified/unspecified bacterial intestinal infections || id:finn-b-BACT_INTEST_INFECTION_NOS	Weighted median	10	-3.03409	1.51363	0.0450156
SGLT2 inhibitor	Bronchitis || id:finn-b-BRONCHITIS	Inverse variance weighted	10	-0.098023	0.224484	0.662359	1	0.013073	0.385161	1.47064	0.997359
SGLT2 inhibitor	Bronchitis || id:finn-b-BRONCHITIS	MR Egger	10	-0.943946	0.947844	0.348469				0.626801	0.999687
SGLT2 inhibitor	Bronchitis || id:finn-b-BRONCHITIS	Weighted median	10	-0.193458	0.274401	0.480798
SGLT2 inhibitor	Enterocolitis due to Clostridium difficile || id:finn-b-C_DIFFICILE_ENTEROCOLITIS	Inverse variance weighted	10	-0.62959	0.88571	0.477189	1	-0.0449372	0.446314	6.47742	0.691347
SGLT2 inhibitor	Enterocolitis due to Clostridium difficile || id:finn-b-C_DIFFICILE_ENTEROCOLITIS	MR Egger	10	2.2747	3.73282	0.559178				5.83596	0.665601
SGLT2 inhibitor	Enterocolitis due to Clostridium difficile || id:finn-b-C_DIFFICILE_ENTEROCOLITIS	Weighted median	10	-1.30001	1.19137	0.27519
SGLT2 inhibitor	STROKE || id:finn-b-C_STROKE	Inverse variance weighted	10	0.483588	0.294426	0.100491	1	0.0104989	0.588616	2.76916	0.972748
SGLT2 inhibitor	STROKE || id:finn-b-C_STROKE	MR Egger	10	-0.194821	1.23965	0.879014				2.45176	0.963942
SGLT2 inhibitor	STROKE || id:finn-b-C_STROKE	Weighted median	10	0.269407	0.370471	0.467102
SGLT2 inhibitor	Acute myeloid leukaemia || id:finn-b-C3_AML	Inverse variance weighted	10	-0.138499	3.50072	0.968441	1	0.343384	0.160083	7.64343	0.57044
SGLT2 inhibitor	Acute myeloid leukaemia || id:finn-b-C3_AML	MR Egger	10	-22.3239	14.7481	0.168567				5.24545	0.731049
SGLT2 inhibitor	Acute myeloid leukaemia || id:finn-b-C3_AML	Weighted median	10	-3.01731	4.64051	0.515556
SGLT2 inhibitor	Acute myeloid leukaemia (all cancers excluded) || id:finn-b-C3_AML_EXALLC	Inverse variance weighted	10	-0.302545	3.51514	0.931412	1	0.343815	0.1612	7.59608	0.575306
SGLT2 inhibitor	Acute myeloid leukaemia (all cancers excluded) || id:finn-b-C3_AML_EXALLC	MR Egger	10	-22.5203	14.8141	0.166952				5.21259	0.734631
SGLT2 inhibitor	Acute myeloid leukaemia (all cancers excluded) || id:finn-b-C3_AML_EXALLC	Weighted median	10	-3.2282	4.43175	0.466353
SGLT2 inhibitor	Malignant neoplasm of anus and anal canal || id:finn-b-C3_ANUS_ANALCANAL	Inverse variance weighted	10	5.03054	3.19857	0.115777	1	0.0777886	0.710964	2.66537	0.9761
SGLT2 inhibitor	Malignant neoplasm of anus and anal canal || id:finn-b-C3_ANUS_ANALCANAL	MR Egger	10	0.00409304	13.4739	0.999765				2.51789	0.960891
SGLT2 inhibitor	Malignant neoplasm of anus and anal canal || id:finn-b-C3_ANUS_ANALCANAL	Weighted median	10	5.07166	3.97923	0.202475
SGLT2 inhibitor	Malignant neoplasm of anus and anal canal (all cancers excluded) || id:finn-b-C3_ANUS_ANALCANAL_EXALLC	Inverse variance weighted	10	4.91615	3.19871	0.124314	1	0.0748647	0.72125	2.62244	0.977407
SGLT2 inhibitor	Malignant neoplasm of anus and anal canal (all cancers excluded) || id:finn-b-C3_ANUS_ANALCANAL_EXALLC	MR Egger	10	0.0787693	13.4723	0.995478				2.48581	0.962389
SGLT2 inhibitor	Malignant neoplasm of anus and anal canal (all cancers excluded) || id:finn-b-C3_ANUS_ANALCANAL_EXALLC	Weighted median	10	4.96559	4.17872	0.234713
SGLT2 inhibitor	Malignant neoplasm of other and unspecified parts of biliary tract || id:finn-b-C3_BILIARY_TRACT	Inverse variance weighted	10	4.55473	3.16774	0.150477	1	0.0241798	0.907056	1.12185	0.999102
SGLT2 inhibitor	Malignant neoplasm of other and unspecified parts of biliary tract || id:finn-b-C3_BILIARY_TRACT	MR Egger	10	2.99154	13.3534	0.828351				1.10733	0.997475
SGLT2 inhibitor	Malignant neoplasm of other and unspecified parts of biliary tract || id:finn-b-C3_BILIARY_TRACT	Weighted median	10	4.90327	3.9779	0.217714
SGLT2 inhibitor	Malignant neoplasm of other and unspecified parts of biliary tract (all cancers excluded) || id:finn-b-C3_BILIARY_TRACT_EXALLC	Inverse variance weighted	10	4.61481	3.19299	0.148376	1	0.0204738	0.92181	1.13881	0.999045
SGLT2 inhibitor	Malignant neoplasm of other and unspecified parts of biliary tract (all cancers excluded) || id:finn-b-C3_BILIARY_TRACT_EXALLC	MR Egger	10	3.29185	13.4452	0.812748				1.12855	0.997298
SGLT2 inhibitor	Malignant neoplasm of other and unspecified parts of biliary tract (all cancers excluded) || id:finn-b-C3_BILIARY_TRACT_EXALLC	Weighted median	10	5.15595	4.00901	0.198412
SGLT2 inhibitor	Malignant neoplasm of bladder || id:finn-b-C3_BLADDER	Inverse variance weighted	10	0.0589252	1.00865	0.953414	1	0.090155	0.195714	5.56861	0.782195
SGLT2 inhibitor	Malignant neoplasm of bladder || id:finn-b-C3_BLADDER	MR Egger	10	-5.76553	4.24719	0.211677				3.57556	0.893247
SGLT2 inhibitor	Malignant neoplasm of bladder || id:finn-b-C3_BLADDER	Weighted median	10	0.718544	1.38472	0.603824
SGLT2 inhibitor	Malignant neoplasm of bladder (all cancers excluded) || id:finn-b-C3_BLADDER_EXALLC	Inverse variance weighted	10	-0.239466	1.01955	0.814306	1	0.0764402	0.270389	4.85129	0.847074
SGLT2 inhibitor	Malignant neoplasm of bladder (all cancers excluded) || id:finn-b-C3_BLADDER_EXALLC	MR Egger	10	-5.17896	4.29457	0.262297				3.44938	0.903082
SGLT2 inhibitor	Malignant neoplasm of bladder (all cancers excluded) || id:finn-b-C3_BLADDER_EXALLC	Weighted median	10	0.611921	1.32284	0.643664
SGLT2 inhibitor	Malignant neoplasm of bone and articular cartilage || id:finn-b-C3_BONE_CARTILAGE	Inverse variance weighted	10	-5.2212	3.04908	0.0868252	1	-0.145932	0.471328	1.68977	0.995479
SGLT2 inhibitor	Malignant neoplasm of bone and articular cartilage || id:finn-b-C3_BONE_CARTILAGE	MR Egger	10	4.20763	12.8395	0.751543				1.11825	0.997385
SGLT2 inhibitor	Malignant neoplasm of bone and articular cartilage || id:finn-b-C3_BONE_CARTILAGE	Weighted median	10	-4.27951	3.87553	0.269489
SGLT2 inhibitor	Malignant neoplasm of bone and articular cartilage (all cancers excluded) || id:finn-b-C3_BONE_CARTILAGE_EXALLC	Inverse variance weighted	10	-5.27959	3.04842	0.0832897	1	-0.145024	0.473869	1.72019	0.99516
SGLT2 inhibitor	Malignant neoplasm of bone and articular cartilage (all cancers excluded) || id:finn-b-C3_BONE_CARTILAGE_EXALLC	MR Egger	10	4.09151	12.8368	0.758092				1.15542	0.997063
SGLT2 inhibitor	Malignant neoplasm of bone and articular cartilage (all cancers excluded) || id:finn-b-C3_BONE_CARTILAGE_EXALLC	Weighted median	10	-4.18889	3.79057	0.269124
SGLT2 inhibitor	Malignant neoplasm of brain || id:finn-b-C3_BRAIN	Inverse variance weighted	10	-2.66125	1.55795	0.0876037	1	-0.0446725	0.662786	4.29738	0.890773
SGLT2 inhibitor	Malignant neoplasm of brain || id:finn-b-C3_BRAIN	MR Egger	10	0.225993	6.56529	0.973384				4.09244	0.848689
SGLT2 inhibitor	Malignant neoplasm of brain || id:finn-b-C3_BRAIN	Weighted median	10	-2.55356	2.11389	0.227051
SGLT2 inhibitor	Malignant neoplasm of brain (all cancers excluded) || id:finn-b-C3_BRAIN_EXALLC	Inverse variance weighted	10	-2.64246	1.55839	0.0899553	1	-0.0441773	0.666322	4.10269	0.904525
SGLT2 inhibitor	Malignant neoplasm of brain (all cancers excluded) || id:finn-b-C3_BRAIN_EXALLC	MR Egger	10	0.212499	6.56617	0.974976				3.90235	0.865824
SGLT2 inhibitor	Malignant neoplasm of brain (all cancers excluded) || id:finn-b-C3_BRAIN_EXALLC	Weighted median	10	-2.56458	2.03828	0.208318
SGLT2 inhibitor	Malignant neoplasm of breast || id:finn-b-C3_BREAST	Inverse variance weighted	10	-0.680208	0.405384	0.09336	1	-0.0207956	0.441321	5.65859	0.773541
SGLT2 inhibitor	Malignant neoplasm of breast || id:finn-b-C3_BREAST	MR Egger	10	0.664436	1.70867	0.707524				5.00236	0.757324
SGLT2 inhibitor	Malignant neoplasm of breast || id:finn-b-C3_BREAST	Weighted median	10	-0.863703	0.551797	0.117523
SGLT2 inhibitor	Malignant neoplasm of breast (all cancers excluded) || id:finn-b-C3_BREAST_EXALLC	Inverse variance weighted	10	-0.587037	0.41495	0.157152	1	-0.0231295	0.403988	6.20137	0.719607
SGLT2 inhibitor	Malignant neoplasm of breast (all cancers excluded) || id:finn-b-C3_BREAST_EXALLC	MR Egger	10	0.906537	1.74529	0.617529				5.42514	0.711319
SGLT2 inhibitor	Malignant neoplasm of breast (all cancers excluded) || id:finn-b-C3_BREAST_EXALLC	Weighted median	10	-0.896442	0.557632	0.107926
SGLT2 inhibitor	Malignant neoplasm of breast, HER2-negative || id:finn-b-C3_BREAST_HER2NEG	Inverse variance weighted	10	-0.774746	0.428176	0.0703873	1	-0.0432458	0.149168	7.39987	0.595562
SGLT2 inhibitor	Malignant neoplasm of breast, HER2-negative || id:finn-b-C3_BREAST_HER2NEG	MR Egger	10	2.01906	1.80217	0.295068				4.85282	0.773185
SGLT2 inhibitor	Malignant neoplasm of breast, HER2-negative || id:finn-b-C3_BREAST_HER2NEG	Weighted median	10	-0.942537	0.607968	0.121068
SGLT2 inhibitor	""Malignant neoplasm of breast, HER2-negative"" (all cancers excluded) || id:finn-b-C3_BREAST_HER2NEG_EXALLC	Inverse variance weighted	10	-0.685654	0.438296	0.117733	1	-0.0449553	0.143896	7.99283	0.534869
SGLT2 inhibitor	""Malignant neoplasm of breast, HER2-negative"" (all cancers excluded) || id:finn-b-C3_BREAST_HER2NEG_EXALLC	MR Egger	10	2.21679	1.84449	0.263789				5.3685	0.717562
SGLT2 inhibitor	""Malignant neoplasm of breast, HER2-negative"" (all cancers excluded) || id:finn-b-C3_BREAST_HER2NEG_EXALLC	Weighted median	10	-1.00163	0.612387	0.101919
SGLT2 inhibitor	Malignant neoplasm of breast, HER-negative || id:finn-b-C3_BREAST_HERNEG	Inverse variance weighted	10	-1.02384	0.72529	0.158061	1	-0.109799	0.0241804	12.1359	0.205758
SGLT2 inhibitor	Malignant neoplasm of breast, HER-negative || id:finn-b-C3_BREAST_HERNEG	MR Egger	10	6.07215	2.63398	0.0500542				4.44574	0.814837
SGLT2 inhibitor	Malignant neoplasm of breast, HER-negative || id:finn-b-C3_BREAST_HERNEG	Weighted median	10	-1.17716	0.889632	0.185768
SGLT2 inhibitor	""Malignant neoplasm of breast, HER-negative"" (all cancers excluded) || id:finn-b-C3_BREAST_HERNEG_EXALLC	Inverse variance weighted	10	-0.955372	0.745387	0.199944	1	-0.113607	0.0216909	12.5507	0.184014
SGLT2 inhibitor	""Malignant neoplasm of breast, HER-negative"" (all cancers excluded) || id:finn-b-C3_BREAST_HERNEG_EXALLC	MR Egger	10	6.3793	2.65545	0.0430195				4.46451	0.812973
SGLT2 inhibitor	""Malignant neoplasm of breast, HER-negative"" (all cancers excluded) || id:finn-b-C3_BREAST_HERNEG_EXALLC	Weighted median	10	-1.22957	0.918391	0.180626
SGLT2 inhibitor	Malignant neoplasm of breast, HER-positive || id:finn-b-C3_BREAST_HERPLUS	Inverse variance weighted	10	-0.553761	0.539347	0.30455	1	0.0109903	0.755896	3.99453	0.911772
SGLT2 inhibitor	Malignant neoplasm of breast, HER-positive || id:finn-b-C3_BREAST_HERPLUS	MR Egger	10	-1.26396	2.27231	0.593257				3.89101	0.866821
SGLT2 inhibitor	Malignant neoplasm of breast, HER-positive || id:finn-b-C3_BREAST_HERPLUS	Weighted median	10	-0.680912	0.700443	0.330993
SGLT2 inhibitor	""Malignant neoplasm of breast, HER-positive"" (all cancers excluded) || id:finn-b-C3_BREAST_HERPLUS_EXALLC	Inverse variance weighted	10	-0.544175	0.548352	0.321011	1	0.00289352	0.935604	4.27541	0.892369
SGLT2 inhibitor	""Malignant neoplasm of breast, HER-positive"" (all cancers excluded) || id:finn-b-C3_BREAST_HERPLUS_EXALLC	MR Egger	10	-0.731056	2.30762	0.759503				4.26846	0.832126
SGLT2 inhibitor	""Malignant neoplasm of breast, HER-positive"" (all cancers excluded) || id:finn-b-C3_BREAST_HERPLUS_EXALLC	Weighted median	10	-0.592715	0.71712	0.408508
SGLT2 inhibitor	Malignant neoplasm of bronchus and lung || id:finn-b-C3_BRONCHUS_LUNG	Inverse variance weighted	10	2.95155	0.828034	0.000364509	1	-0.00141758	0.97911	5.92293	0.747606
SGLT2 inhibitor	Malignant neoplasm of bronchus and lung || id:finn-b-C3_BRONCHUS_LUNG	MR Egger	10	3.04318	3.49133	0.408801				5.9222	0.655946
SGLT2 inhibitor	Malignant neoplasm of bronchus and lung || id:finn-b-C3_BRONCHUS_LUNG	Weighted median	10	3.02541	1.1098	0.00640895
SGLT2 inhibitor	Malignant neoplasm of bronchus and lung (all cancers excluded) || id:finn-b-C3_BRONCHUS_LUNG_EXALLC	Inverse variance weighted	10	2.76535	0.834552	0.000921135	1	-0.00598281	0.912777	6.32766	0.706729
SGLT2 inhibitor	Malignant neoplasm of bronchus and lung (all cancers excluded) || id:finn-b-C3_BRONCHUS_LUNG_EXALLC	MR Egger	10	3.15216	3.52199	0.396917				6.31488	0.612006
SGLT2 inhibitor	Malignant neoplasm of bronchus and lung (all cancers excluded) || id:finn-b-C3_BRONCHUS_LUNG_EXALLC	Weighted median	10	2.59323	1.17523	0.0273439
SGLT2 inhibitor	Malignant neoplasm || id:finn-b-C3_CANCER	Inverse variance weighted	10	-0.231847	0.20834	0.265781	1	-0.000777529	0.954421	7.15698	0.620779
SGLT2 inhibitor	Malignant neoplasm || id:finn-b-C3_CANCER	MR Egger	10	-0.181625	0.876746	0.841062				7.15351	0.520165
SGLT2 inhibitor	Malignant neoplasm || id:finn-b-C3_CANCER	Weighted median	10	-0.232625	0.286977	0.417592
SGLT2 inhibitor	Malignant neoplasm of cervix uteri || id:finn-b-C3_CERVIX_UTERI	Inverse variance weighted	10	-2.03	0.8525	0.0172546	1	-0.105301	0.080873	9.45579	0.396307
SGLT2 inhibitor	Malignant neoplasm of cervix uteri || id:finn-b-C3_CERVIX_UTERI	MR Egger	10	4.77607	3.50792	0.210457				5.4672	0.706671
SGLT2 inhibitor	Malignant neoplasm of cervix uteri || id:finn-b-C3_CERVIX_UTERI	Weighted median	10	-3.02435	1.19305	0.0112454
SGLT2 inhibitor	Malignant neoplasm of cervix uteri (all cancers excluded) || id:finn-b-C3_CERVIX_UTERI_EXALLC	Inverse variance weighted	10	-2.06956	0.869211	0.0172677	1	-0.104424	0.0836879	9.77537	0.368975
SGLT2 inhibitor	Malignant neoplasm of cervix uteri (all cancers excluded) || id:finn-b-C3_CERVIX_UTERI_EXALLC	MR Egger	10	4.67896	3.51721	0.22009				5.87457	0.66128
SGLT2 inhibitor	Malignant neoplasm of cervix uteri (all cancers excluded) || id:finn-b-C3_CERVIX_UTERI_EXALLC	Weighted median	10	-3.14299	1.20699	0.00921457
SGLT2 inhibitor	Chronic lymphocytic leukaemia || id:finn-b-C3_CLL	Inverse variance weighted	10	-6.92295	2.03981	0.000689005	1	-0.161482	0.246056	2.87443	0.969066
SGLT2 inhibitor	Chronic lymphocytic leukaemia || id:finn-b-C3_CLL	MR Egger	10	3.50562	8.57795	0.693497				1.30782	0.995458
SGLT2 inhibitor	Chronic lymphocytic leukaemia || id:finn-b-C3_CLL	Weighted median	10	-6.26324	2.68277	0.0195634
SGLT2 inhibitor	Chronic lymphocytic leukaemia (all cancers excluded) || id:finn-b-C3_CLL_EXALLC	Inverse variance weighted	10	-7.0381	2.05354	0.000609618	1	-0.168461	0.230633	3.2147	0.955171
SGLT2 inhibitor	Chronic lymphocytic leukaemia (all cancers excluded) || id:finn-b-C3_CLL_EXALLC	MR Egger	10	3.84188	8.63337	0.668111				1.53129	0.992176
SGLT2 inhibitor	Chronic lymphocytic leukaemia (all cancers excluded) || id:finn-b-C3_CLL_EXALLC	Weighted median	10	-6.31112	2.78691	0.0235399
SGLT2 inhibitor	Malignant neoplasm of colon || id:finn-b-C3_COLON	Inverse variance weighted	10	0.677773	0.795667	0.394308	1	0.103988	0.0727523	5.91611	0.748284
SGLT2 inhibitor	Malignant neoplasm of colon || id:finn-b-C3_COLON	MR Egger	10	-6.03962	3.34833	0.108923				1.65042	0.98992
SGLT2 inhibitor	Malignant neoplasm of colon || id:finn-b-C3_COLON	Weighted median	10	0.537218	1.0644	0.613759
SGLT2 inhibitor	Colon adenocarcinoma || id:finn-b-C3_COLON_ADENO	Inverse variance weighted	10	0.506556	0.903668	0.575101	1	0.0623165	0.307597	3.05923	0.9619
SGLT2 inhibitor	Colon adenocarcinoma || id:finn-b-C3_COLON_ADENO	MR Egger	10	-3.51858	3.80289	0.381904				1.87188	0.984691
SGLT2 inhibitor	Colon adenocarcinoma || id:finn-b-C3_COLON_ADENO	Weighted median	10	0.389552	1.17667	0.740597
SGLT2 inhibitor	Colon adenocarcinoma (all cancers excluded) || id:finn-b-C3_COLON_ADENO_EXALLC	Inverse variance weighted	10	0.300248	0.909509	0.741309	1	0.0496052	0.413833	2.8547	0.969778
SGLT2 inhibitor	Colon adenocarcinoma (all cancers excluded) || id:finn-b-C3_COLON_ADENO_EXALLC	MR Egger	10	-2.90404	3.82736	0.46976				2.11184	0.97739
SGLT2 inhibitor	Colon adenocarcinoma (all cancers excluded) || id:finn-b-C3_COLON_ADENO_EXALLC	Weighted median	10	0.022973	1.13106	0.983795
SGLT2 inhibitor	Malignant neoplasm of colon (all cancers excluded) || id:finn-b-C3_COLON_EXALLC	Inverse variance weighted	10	0.485827	0.801035	0.544183	1	0.0917714	0.107913	4.95093	0.838564
SGLT2 inhibitor	Malignant neoplasm of colon (all cancers excluded) || id:finn-b-C3_COLON_EXALLC	MR Egger	10	-5.44253	3.3721	0.145194				1.67532	0.9894
SGLT2 inhibitor	Malignant neoplasm of colon (all cancers excluded) || id:finn-b-C3_COLON_EXALLC	Weighted median	10	0.487957	1.09323	0.655349
SGLT2 inhibitor	Colorectal cancer || id:finn-b-C3_COLORECTAL	Inverse variance weighted	10	-0.0332962	0.624794	0.9575	1	0.0386242	0.357218	7.09805	0.626912
SGLT2 inhibitor	Colorectal cancer || id:finn-b-C3_COLORECTAL	MR Egger	10	-2.52797	2.62892	0.36441				6.14366	0.631143
SGLT2 inhibitor	Colorectal cancer || id:finn-b-C3_COLORECTAL	Weighted median	10	-0.729022	0.800572	0.362493
SGLT2 inhibitor	Colorectal cancer (all cancers excluded) || id:finn-b-C3_COLORECTAL_EXALLC	Inverse variance weighted	10	-0.261151	0.632265	0.679577	1	0.0264928	0.526537	7.08506	0.628264
SGLT2 inhibitor	Colorectal cancer (all cancers excluded) || id:finn-b-C3_COLORECTAL_EXALLC	MR Egger	10	-1.97235	2.66084	0.479733				6.64673	0.575182
SGLT2 inhibitor	Colorectal cancer (all cancers excluded) || id:finn-b-C3_COLORECTAL_EXALLC	Weighted median	10	-0.701145	0.81081	0.387178
SGLT2 inhibitor	Malignant neoplasm of other connective and soft tissue || id:finn-b-C3_CONNECTIVE_SOFT_NAS	Inverse variance weighted	10	3.68906	2.00778	0.0661531	1	0.00602682	0.963355	5.25954	0.811122
SGLT2 inhibitor	Malignant neoplasm of other connective and soft tissue || id:finn-b-C3_CONNECTIVE_SOFT_NAS	MR Egger	10	3.29959	8.45802	0.706634				5.25729	0.729756
SGLT2 inhibitor	Malignant neoplasm of other connective and soft tissue || id:finn-b-C3_CONNECTIVE_SOFT_NAS	Weighted median	10	4.85971	2.62295	0.0639164
SGLT2 inhibitor	Malignant neoplasm of other connective and soft tissue (all cancers excluded) || id:finn-b-C3_CONNECTIVE_SOFT_NAS_EXALLC	Inverse variance weighted	10	3.65871	2.01064	0.0688084	1	0.00618726	0.962425	5.12295	0.823461
SGLT2 inhibitor	Malignant neoplasm of other connective and soft tissue (all cancers excluded) || id:finn-b-C3_CONNECTIVE_SOFT_NAS_EXALLC	MR Egger	10	3.25892	8.46719	0.710351				5.12059	0.744613
SGLT2 inhibitor	Malignant neoplasm of other connective and soft tissue (all cancers excluded) || id:finn-b-C3_CONNECTIVE_SOFT_NAS_EXALLC	Weighted median	10	4.92596	2.69542	0.0676203
SGLT2 inhibitor	Malignant neoplasm of corpus uteri || id:finn-b-C3_CORPUS_UTERI	Inverse variance weighted	10	3.41583	1.32276	0.00981294	1	0.0598902	0.507769	14.4418	0.107454
SGLT2 inhibitor	Malignant neoplasm of corpus uteri || id:finn-b-C3_CORPUS_UTERI	MR Egger	10	-0.456838	5.74996	0.938626				13.6234	0.0921256
SGLT2 inhibitor	Malignant neoplasm of corpus uteri || id:finn-b-C3_CORPUS_UTERI	Weighted median	10	3.74284	1.49789	0.0124634
SGLT2 inhibitor	Malignant neoplasm of corpus uteri (all cancers excluded) || id:finn-b-C3_CORPUS_UTERI_EXALLC	Inverse variance weighted	10	3.53685	1.34007	0.00830746	1	0.0565636	0.537617	14.4974	0.105698
SGLT2 inhibitor	Malignant neoplasm of corpus uteri (all cancers excluded) || id:finn-b-C3_CORPUS_UTERI_EXALLC	MR Egger	10	-0.118419	5.84291	0.984327				13.783	0.0876003
SGLT2 inhibitor	Malignant neoplasm of corpus uteri (all cancers excluded) || id:finn-b-C3_CORPUS_UTERI_EXALLC	Weighted median	10	3.81648	1.57558	0.0154238
SGLT2 inhibitor	Malignant neoplasm of digestive organs || id:finn-b-C3_DIGESTIVE_ORGANS	Inverse variance weighted	10	-0.0429436	0.507049	0.932505	1	0.0395637	0.238283	10.0908	0.343185
SGLT2 inhibitor	Malignant neoplasm of digestive organs || id:finn-b-C3_DIGESTIVE_ORGANS	MR Egger	10	-2.59892	2.06466	0.243604				8.38789	0.396526
SGLT2 inhibitor	Malignant neoplasm of digestive organs || id:finn-b-C3_DIGESTIVE_ORGANS	Weighted median	10	-0.435843	0.629432	0.488662
SGLT2 inhibitor	Malignant neoplasm of digestive organs (all cancers excluded) || id:finn-b-C3_DIGESTIVE_ORGANS_EXALLC	Inverse variance weighted	10	-0.253078	0.510501	0.620074	1	0.0299989	0.384607	9.913	0.357574
SGLT2 inhibitor	Malignant neoplasm of digestive organs (all cancers excluded) || id:finn-b-C3_DIGESTIVE_ORGANS_EXALLC	MR Egger	10	-2.19094	2.169	0.342012				8.96505	0.345253
SGLT2 inhibitor	Malignant neoplasm of digestive organs (all cancers excluded) || id:finn-b-C3_DIGESTIVE_ORGANS_EXALLC	Weighted median	10	-0.676941	0.641603	0.291389
SGLT2 inhibitor	Diffuse large B-cell lymphoma || id:finn-b-C3_DLBCL	Inverse variance weighted	10	4.95611	2.30213	0.0313313	1	0.175459	0.263042	7.10876	0.625797
SGLT2 inhibitor	Diffuse large B-cell lymphoma || id:finn-b-C3_DLBCL	MR Egger	10	-6.38051	9.69398	0.528896				5.65941	0.685322
SGLT2 inhibitor	Diffuse large B-cell lymphoma || id:finn-b-C3_DLBCL	Weighted median	10	4.69261	3.19361	0.14173
SGLT2 inhibitor	Diffuse large B-cell lymphoma (all cancers excluded) || id:finn-b-C3_DLBCL_EXALLC	Inverse variance weighted	10	4.72508	2.31532	0.0412718	1	0.166352	0.289156	6.75632	0.662473
SGLT2 inhibitor	Diffuse large B-cell lymphoma (all cancers excluded) || id:finn-b-C3_DLBCL_EXALLC	MR Egger	10	-6.02426	9.74808	0.55376				5.46765	0.706622
SGLT2 inhibitor	Diffuse large B-cell lymphoma (all cancers excluded) || id:finn-b-C3_DLBCL_EXALLC	Weighted median	10	4.65572	3.17388	0.142407
SGLT2 inhibitor	Malignant neoplasm of endocrine gland || id:finn-b-C3_ENDOCRINE	Inverse variance weighted	10	-0.192719	1.03851	0.85278	1	-0.021532	0.751908	4.32471	0.888771
SGLT2 inhibitor	Malignant neoplasm of endocrine gland || id:finn-b-C3_ENDOCRINE	MR Egger	10	1.19876	4.37754	0.791144				4.21765	0.836972
SGLT2 inhibitor	Malignant neoplasm of endocrine gland || id:finn-b-C3_ENDOCRINE	Weighted median	10	-0.545286	1.35937	0.688324
SGLT2 inhibitor	Malignant neoplasm of endocrine gland (all cancers excluded) || id:finn-b-C3_ENDOCRINE_EXALLC	Inverse variance weighted	10	-0.20114	1.03907	0.846507	1	-0.0243866	0.720692	4.4585	0.878733
SGLT2 inhibitor	Malignant neoplasm of endocrine gland (all cancers excluded) || id:finn-b-C3_ENDOCRINE_EXALLC	MR Egger	10	1.37447	4.37875	0.761629				4.32129	0.827035
SGLT2 inhibitor	Malignant neoplasm of endocrine gland (all cancers excluded) || id:finn-b-C3_ENDOCRINE_EXALLC	Weighted median	10	-0.539269	1.30633	0.679745
SGLT2 inhibitor	Malignant neoplasm of eye and adnexa || id:finn-b-C3_EYE_ADNEXA	Inverse variance weighted	10	5.99361	2.69612	0.0262126	1	0.0171196	0.927036	9.49331	0.393037
SGLT2 inhibitor	Malignant neoplasm of eye and adnexa || id:finn-b-C3_EYE_ADNEXA	MR Egger	10	4.88712	12.0528	0.695755				9.48273	0.303222
SGLT2 inhibitor	Malignant neoplasm of eye and adnexa || id:finn-b-C3_EYE_ADNEXA	Weighted median	10	5.54741	3.74009	0.138014
SGLT2 inhibitor	Malignant neoplasm of eye and adnexa (all cancers excluded) || id:finn-b-C3_EYE_ADNEXA_EXALLC	Inverse variance weighted	10	5.91912	2.73676	0.0305549	1	0.0162864	0.931626	9.76887	0.369518
SGLT2 inhibitor	Malignant neoplasm of eye and adnexa (all cancers excluded) || id:finn-b-C3_EYE_ADNEXA_EXALLC	MR Egger	10	4.86633	12.2398	0.701335				9.75931	0.282327
SGLT2 inhibitor	Malignant neoplasm of eye and adnexa (all cancers excluded) || id:finn-b-C3_EYE_ADNEXA_EXALLC	Weighted median	10	5.34359	3.61854	0.139749
SGLT2 inhibitor	Malignant neoplasm of eye, brain and central nervous system || id:finn-b-C3_EYE_BRAIN_NEURO	Inverse variance weighted	10	-2.68028	0.883098	0.00240466	1	-0.0735352	0.225326	4.7368	0.856622
SGLT2 inhibitor	Malignant neoplasm of eye, brain and central nervous system || id:finn-b-C3_EYE_BRAIN_NEURO	MR Egger	10	2.07253	3.72375	0.593044				3.01065	0.933687
SGLT2 inhibitor	Malignant neoplasm of eye, brain and central nervous system || id:finn-b-C3_EYE_BRAIN_NEURO	Weighted median	10	-2.03441	1.16133	0.0798088
SGLT2 inhibitor	""Malignant neoplasm of eye, brain and central nervous system"" (all cancers excluded) || id:finn-b-C3_EYE_BRAIN_NEURO_EXALLC	Inverse variance weighted	10	-2.72945	0.884835	0.00203756	1	-0.0756468	0.214313	4.92976	0.840388
SGLT2 inhibitor	""Malignant neoplasm of eye, brain and central nervous system"" (all cancers excluded) || id:finn-b-C3_EYE_BRAIN_NEURO_EXALLC	MR Egger	10	2.16008	3.73133	0.578585				3.1103	0.927246
SGLT2 inhibitor	""Malignant neoplasm of eye, brain and central nervous system"" (all cancers excluded) || id:finn-b-C3_EYE_BRAIN_NEURO_EXALLC	Weighted median	10	-2.17227	1.20153	0.0706187
SGLT2 inhibitor	malignant neoplasm of female genital organs || id:finn-b-C3_FEMALE_GENITAL	Inverse variance weighted	10	-0.0968051	0.561528	0.863126	1	-0.0201532	0.586984	3.93139	0.91587
SGLT2 inhibitor	malignant neoplasm of female genital organs || id:finn-b-C3_FEMALE_GENITAL	MR Egger	10	1.20568	2.36915	0.624552				3.61115	0.890394
SGLT2 inhibitor	malignant neoplasm of female genital organs || id:finn-b-C3_FEMALE_GENITAL	Weighted median	10	-0.0785344	0.708779	0.911773
SGLT2 inhibitor	malignant neoplasm of female genital organs (all cancers excluded) || id:finn-b-C3_FEMALE_GENITAL_EXALLC	Inverse variance weighted	10	-0.100622	0.565775	0.858842	1	-0.0213605	0.567968	4.46052	0.878579
SGLT2 inhibitor	malignant neoplasm of female genital organs (all cancers excluded) || id:finn-b-C3_FEMALE_GENITAL_EXALLC	MR Egger	10	1.27985	2.38622	0.606303				4.1059	0.847445
SGLT2 inhibitor	malignant neoplasm of female genital organs (all cancers excluded) || id:finn-b-C3_FEMALE_GENITAL_EXALLC	Weighted median	10	-0.0794333	0.728845	0.913214
SGLT2 inhibitor	Malignant neoplasm of other and unspecified female genital organs || id:finn-b-C3_FEMALE_GENITAL_NAS	Inverse variance weighted	10	-8.65118	3.23581	0.00750472	1	-0.124223	0.561317	3.81645	0.923073
SGLT2 inhibitor	Malignant neoplasm of other and unspecified female genital organs || id:finn-b-C3_FEMALE_GENITAL_NAS	MR Egger	10	-0.62347	13.6367	0.964654				3.44922	0.903095
SGLT2 inhibitor	Malignant neoplasm of other and unspecified female genital organs || id:finn-b-C3_FEMALE_GENITAL_NAS	Weighted median	10	-10.0105	4.11576	0.0150063
SGLT2 inhibitor	Malignant neoplasm of other and unspecified female genital organs (all cancers excluded) || id:finn-b-C3_FEMALE_GENITAL_NAS_EXALLC	Inverse variance weighted	10	-8.62847	3.23914	0.00772592	1	-0.125842	0.556627	3.83634	0.92185
SGLT2 inhibitor	Malignant neoplasm of other and unspecified female genital organs (all cancers excluded) || id:finn-b-C3_FEMALE_GENITAL_NAS_EXALLC	MR Egger	10	-0.49729	13.6453	0.971821				3.46004	0.902268
SGLT2 inhibitor	Malignant neoplasm of other and unspecified female genital organs (all cancers excluded) || id:finn-b-C3_FEMALE_GENITAL_NAS_EXALLC	Weighted median	10	-10.0531	4.43206	0.023313
SGLT2 inhibitor	Brain glioblastoma || id:finn-b-C3_GBM	Inverse variance weighted	10	-3.2561	3.48485	0.350118	1	0.00413907	0.985484	1.67695	0.995609
SGLT2 inhibitor	Brain glioblastoma || id:finn-b-C3_GBM	MR Egger	10	-3.52347	14.6644	0.816161				1.6766	0.989373
SGLT2 inhibitor	Brain glioblastoma || id:finn-b-C3_GBM	Weighted median	10	-3.1397	4.2784	0.46304
SGLT2 inhibitor	Brain glioblastoma (all cancers excluded) || id:finn-b-C3_GBM_EXALLC	Inverse variance weighted	10	-3.34507	3.48503	0.337136	1	0.00273102	0.990421	1.73481	0.995001
SGLT2 inhibitor	Brain glioblastoma (all cancers excluded) || id:finn-b-C3_GBM_EXALLC	MR Egger	10	-3.52149	14.6627	0.816241				1.73465	0.988094
SGLT2 inhibitor	Brain glioblastoma (all cancers excluded) || id:finn-b-C3_GBM_EXALLC	Weighted median	10	-3.22589	4.27024	0.449988
SGLT2 inhibitor	Malignant neoplasm of heart, mediastinum and pleura || id:finn-b-C3_HEART_MEDIASTINUM_PLEURA	Inverse variance weighted	10	3.17734	3.25804	0.329445	1	-0.265742	0.233278	6.25346	0.714307
SGLT2 inhibitor	Malignant neoplasm of heart, mediastinum and pleura || id:finn-b-C3_HEART_MEDIASTINUM_PLEURA	MR Egger	10	20.3399	13.7032	0.176021				4.59085	0.800277
SGLT2 inhibitor	Malignant neoplasm of heart, mediastinum and pleura || id:finn-b-C3_HEART_MEDIASTINUM_PLEURA	Weighted median	10	6.02702	4.38025	0.168836
SGLT2 inhibitor	""Malignant neoplasm of heart, mediastinum and pleura"" (all cancers excluded) || id:finn-b-C3_HEART_MEDIASTINUM_PLEURA_EXALLC	Inverse variance weighted	10	3.04405	3.25348	0.349464	1	-0.266316	0.23188	6.3149	0.708035
SGLT2 inhibitor	""Malignant neoplasm of heart, mediastinum and pleura"" (all cancers excluded) || id:finn-b-C3_HEART_MEDIASTINUM_PLEURA_EXALLC	MR Egger	10	20.2496	13.692	0.177419				4.64133	0.795132
SGLT2 inhibitor	""Malignant neoplasm of heart, mediastinum and pleura"" (all cancers excluded) || id:finn-b-C3_HEART_MEDIASTINUM_PLEURA_EXALLC	Weighted median	10	5.94476	4.33409	0.17018
SGLT2 inhibitor	Malignant neoplasm of kidney, except renal pelvis || id:finn-b-C3_KIDNEY_NOTRENALPELVIS	Inverse variance weighted	10	1.86541	1.08232	0.0847916	1	0.0767755	0.295195	5.57416	0.781665
SGLT2 inhibitor	Malignant neoplasm of kidney, except renal pelvis || id:finn-b-C3_KIDNEY_NOTRENALPELVIS	MR Egger	10	-3.09577	4.5598	0.516341				4.31968	0.827191
SGLT2 inhibitor	Malignant neoplasm of kidney, except renal pelvis || id:finn-b-C3_KIDNEY_NOTRENALPELVIS	Weighted median	10	1.44949	1.41844	0.306833
SGLT2 inhibitor	""Malignant neoplasm of kidney, except renal pelvis"" (all cancers excluded) || id:finn-b-C3_KIDNEY_NOTRENALPELVIS_EXALLC	Inverse variance weighted	10	1.72292	1.08798	0.113285	1	0.0717201	0.328434	5.02919	0.831756
SGLT2 inhibitor	""Malignant neoplasm of kidney, except renal pelvis"" (all cancers excluded) || id:finn-b-C3_KIDNEY_NOTRENALPELVIS_EXALLC	MR Egger	10	-2.91133	4.58392	0.543085				3.9461	0.861953
SGLT2 inhibitor	""Malignant neoplasm of kidney, except renal pelvis"" (all cancers excluded) || id:finn-b-C3_KIDNEY_NOTRENALPELVIS_EXALLC	Weighted median	10	1.26714	1.40423	0.366859
SGLT2 inhibitor	Malignant neoplasm of larynx || id:finn-b-C3_LARYNX	Inverse variance weighted	10	2.08452	2.48322	0.401221	1	0.207494	0.223594	6.58658	0.680075
SGLT2 inhibitor	Malignant neoplasm of larynx || id:finn-b-C3_LARYNX	MR Egger	10	-11.3242	10.4629	0.310653				4.84618	0.773883
SGLT2 inhibitor	Malignant neoplasm of larynx || id:finn-b-C3_LARYNX	Weighted median	10	-1.15616	3.18534	0.716634
SGLT2 inhibitor	Malignant neoplasm of larynx (all cancers excluded) || id:finn-b-C3_LARYNX_EXALLC	Inverse variance weighted	10	1.86397	2.48711	0.453586	1	0.201059	0.237979	6.42614	0.696626
SGLT2 inhibitor	Malignant neoplasm of larynx (all cancers excluded) || id:finn-b-C3_LARYNX_EXALLC	MR Egger	10	-11.1346	10.4914	0.319536				4.79967	0.778757
SGLT2 inhibitor	Malignant neoplasm of larynx (all cancers excluded) || id:finn-b-C3_LARYNX_EXALLC	Weighted median	10	-1.38403	3.32157	0.676913
SGLT2 inhibitor	Malignant neoplasm of lip, oral cavity and pharynx || id:finn-b-C3_LIP_ORAL_PHARYNX	Inverse variance weighted	10	1.46989	2.94096	0.617215	1	0.172969	0.380349	7.23777	0.612379
SGLT2 inhibitor	Malignant neoplasm of lip, oral cavity and pharynx || id:finn-b-C3_LIP_ORAL_PHARYNX	MR Egger	10	-9.70837	12.3941	0.456008				6.37581	0.605213
SGLT2 inhibitor	Malignant neoplasm of lip, oral cavity and pharynx || id:finn-b-C3_LIP_ORAL_PHARYNX	Weighted median	10	1.82242	3.87475	0.638118
SGLT2 inhibitor	""Malignant neoplasm of lip, oral cavity and pharynx"" (all cancers excluded) || id:finn-b-C3_LIP_ORAL_PHARYNX_EXALLC	Inverse variance weighted	10	1.2907	2.94447	0.661135	1	0.169205	0.391135	7.18609	0.617752
SGLT2 inhibitor	""Malignant neoplasm of lip, oral cavity and pharynx"" (all cancers excluded) || id:finn-b-C3_LIP_ORAL_PHARYNX_EXALLC	MR Egger	10	-9.64854	12.421	0.459631				6.36427	0.606499
SGLT2 inhibitor	""Malignant neoplasm of lip, oral cavity and pharynx"" (all cancers excluded) || id:finn-b-C3_LIP_ORAL_PHARYNX_EXALLC	Weighted median	10	1.64253	3.86567	0.670908
SGLT2 inhibitor	Malignant neoplasm of liver and intrahepatic bile ducts || id:finn-b-C3_LIVER_INTRAHEPATIC_BILE_DUCTS	Inverse variance weighted	10	-2.57269	1.91612	0.179382	1	-0.00464473	0.970455	1.91915	0.992683
SGLT2 inhibitor	Malignant neoplasm of liver and intrahepatic bile ducts || id:finn-b-C3_LIVER_INTRAHEPATIC_BILE_DUCTS	MR Egger	10	-2.27237	8.08939	0.785909				1.91769	0.983432
SGLT2 inhibitor	Malignant neoplasm of liver and intrahepatic bile ducts || id:finn-b-C3_LIVER_INTRAHEPATIC_BILE_DUCTS	Weighted median	10	-2.63524	2.40816	0.273824
SGLT2 inhibitor	Malignant neoplasm of liver and intrahepatic bile ducts (all cancers excluded) || id:finn-b-C3_LIVER_INTRAHEPATIC_BILE_DUCTS_EXALLC	Inverse variance weighted	10	-2.85309	1.9156	0.136382	1	-0.00816563	0.948112	2.12453	0.989342
SGLT2 inhibitor	Malignant neoplasm of liver and intrahepatic bile ducts (all cancers excluded) || id:finn-b-C3_LIVER_INTRAHEPATIC_BILE_DUCTS_EXALLC	MR Egger	10	-2.32488	8.09636	0.781294				2.12002	0.97711
SGLT2 inhibitor	Malignant neoplasm of liver and intrahepatic bile ducts (all cancers excluded) || id:finn-b-C3_LIVER_INTRAHEPATIC_BILE_DUCTS_EXALLC	Weighted median	10	-2.92432	2.38532	0.220212
SGLT2 inhibitor	Non-small cell lung cancer || id:finn-b-C3_LUNG_NONSMALL	Inverse variance weighted	10	1.577	0.837915	0.0598294	1	0.00615941	0.910528	1.78996	0.99437
SGLT2 inhibitor	Non-small cell lung cancer || id:finn-b-C3_LUNG_NONSMALL	MR Egger	10	1.17888	3.53344	0.74723				1.77651	0.987114
SGLT2 inhibitor	Non-small cell lung cancer || id:finn-b-C3_LUNG_NONSMALL	Weighted median	10	1.87574	1.0319	0.0691029
SGLT2 inhibitor	Non-small cell lung cancer (all cancers excluded) || id:finn-b-C3_LUNG_NONSMALL_EXALLC	Inverse variance weighted	10	1.3848	0.84366	0.100711	1	-0.000440862	0.993621	2.01844	0.991173
SGLT2 inhibitor	Non-small cell lung cancer (all cancers excluded) || id:finn-b-C3_LUNG_NONSMALL_EXALLC	MR Egger	10	1.4133	3.55685	0.701504				2.01837	0.980443
SGLT2 inhibitor	Non-small cell lung cancer (all cancers excluded) || id:finn-b-C3_LUNG_NONSMALL_EXALLC	Weighted median	10	1.51941	1.05117	0.148331
SGLT2 inhibitor	Secondary and unspecified malignant neoplasm of lymph nodes || id:finn-b-C3_LYMPHNODES_SECONDARY_NAS	Inverse variance weighted	10	3.47465	1.06445	0.00109744	1	0.0785994	0.277354	5.77922	0.761795
SGLT2 inhibitor	Secondary and unspecified malignant neoplasm of lymph nodes || id:finn-b-C3_LYMPHNODES_SECONDARY_NAS	MR Egger	10	-1.60424	4.48548	0.729857				4.42062	0.817321
SGLT2 inhibitor	Secondary and unspecified malignant neoplasm of lymph nodes || id:finn-b-C3_LYMPHNODES_SECONDARY_NAS	Weighted median	10	3.33566	1.41512	0.0184153
SGLT2 inhibitor	Secondary and unspecified malignant neoplasm of lymph nodes (all cancers excluded) || id:finn-b-C3_LYMPHNODES_SECONDARY_NAS_EXALLC	Inverse variance weighted	10	3.27836	1.06539	0.00208996	1	0.0724017	0.314456	5.31788	0.805765
SGLT2 inhibitor	Secondary and unspecified malignant neoplasm of lymph nodes (all cancers excluded) || id:finn-b-C3_LYMPHNODES_SECONDARY_NAS_EXALLC	MR Egger	10	-1.39946	4.48681	0.763086				4.16598	0.841846
SGLT2 inhibitor	Secondary and unspecified malignant neoplasm of lymph nodes (all cancers excluded) || id:finn-b-C3_LYMPHNODES_SECONDARY_NAS_EXALLC	Weighted median	10	2.98674	1.4425	0.0384029
SGLT2 inhibitor	malignant neoplasm of male genital organs || id:finn-b-C3_MALE_GENITAL	Inverse variance weighted	10	0.142275	0.517841	0.783511	1	0.0265125	0.451334	11.0454	0.272612
SGLT2 inhibitor	malignant neoplasm of male genital organs || id:finn-b-C3_MALE_GENITAL	MR Egger	10	-1.57016	2.22655	0.5007				10.2427	0.248401
SGLT2 inhibitor	malignant neoplasm of male genital organs || id:finn-b-C3_MALE_GENITAL	Weighted median	10	0.757524	0.668188	0.256921
SGLT2 inhibitor	malignant neoplasm of male genital organs (all cancers excluded) || id:finn-b-C3_MALE_GENITAL_EXALLC	Inverse variance weighted	10	-0.272313	0.48683	0.575916	1	0.0264459	0.42324	9.09067	0.428947
SGLT2 inhibitor	malignant neoplasm of male genital organs (all cancers excluded) || id:finn-b-C3_MALE_GENITAL_EXALLC	MR Egger	10	-1.98076	2.08406	0.369718				8.34756	0.400276
SGLT2 inhibitor	malignant neoplasm of male genital organs (all cancers excluded) || id:finn-b-C3_MALE_GENITAL_EXALLC	Weighted median	10	0.515723	0.673807	0.444042
SGLT2 inhibitor	Malignant melanoma of skin || id:finn-b-C3_MELANOMA_SKIN	Inverse variance weighted	10	10.9446	3.35734	0.00111456	1	0.203417	0.366332	5.20732	0.815874
SGLT2 inhibitor	Malignant melanoma of skin || id:finn-b-C3_MELANOMA_SKIN	MR Egger	10	-2.19621	14.1281	0.880318				4.29043	0.830015
SGLT2 inhibitor	Malignant melanoma of skin || id:finn-b-C3_MELANOMA_SKIN	Weighted median	10	7.95697	4.41242	0.0713392
SGLT2 inhibitor	Malignant melanoma of skin (all cancers excluded) || id:finn-b-C3_MELANOMA_SKIN_EXALLC	Inverse variance weighted	10	10.8615	3.35906	0.00122288	1	0.202563	0.368394	5.18751	0.817666
SGLT2 inhibitor	Malignant melanoma of skin (all cancers excluded) || id:finn-b-C3_MELANOMA_SKIN_EXALLC	MR Egger	10	-2.22501	14.1339	0.878812				4.27891	0.831124
SGLT2 inhibitor	Malignant melanoma of skin (all cancers excluded) || id:finn-b-C3_MELANOMA_SKIN_EXALLC	Weighted median	10	7.97116	4.34217	0.0663936
SGLT2 inhibitor	Malignant neoplasm of meninges || id:finn-b-C3_MENINGES	Inverse variance weighted	10	-5.80216	1.32117	1.12e-05	0.0313936	-0.141565	0.129405	7.35262	0.600458
SGLT2 inhibitor	Malignant neoplasm of meninges || id:finn-b-C3_MENINGES	MR Egger	10	3.34878	5.57215	0.564486				4.49494	0.80994
SGLT2 inhibitor	Malignant neoplasm of meninges || id:finn-b-C3_MENINGES	Weighted median	10	-5.0469	1.71839	0.0033141
SGLT2 inhibitor	Malignant neoplasm of meninges (all cancers excluded) || id:finn-b-C3_MENINGES_EXALLC	Inverse variance weighted	10	-5.84299	1.32424	1.02e-05	0.0285906	-0.147447	0.116831	7.76495	0.557996
SGLT2 inhibitor	Malignant neoplasm of meninges (all cancers excluded) || id:finn-b-C3_MENINGES_EXALLC	MR Egger	10	3.68184	5.57796	0.527752				4.67496	0.791685
SGLT2 inhibitor	Malignant neoplasm of meninges (all cancers excluded) || id:finn-b-C3_MENINGES_EXALLC	Weighted median	10	-5.08804	1.76855	0.00401529
SGLT2 inhibitor	Mesothelioma || id:finn-b-C3_MESOTHELIOMA	Inverse variance weighted	10	-2.46911	2.89959	0.394472	1	-0.114533	0.55004	6.20457	0.719283
SGLT2 inhibitor	Mesothelioma || id:finn-b-C3_MESOTHELIOMA	MR Egger	10	4.92994	12.2079	0.696916				5.81526	0.667916
SGLT2 inhibitor	Mesothelioma || id:finn-b-C3_MESOTHELIOMA	Weighted median	10	-1.53137	3.88258	0.69327
SGLT2 inhibitor	Mesothelioma (all cancers excluded) || id:finn-b-C3_MESOTHELIOMA_EXALLC	Inverse variance weighted	10	-2.65342	2.90059	0.360304	1	-0.117716	0.539476	6.39491	0.699836
SGLT2 inhibitor	Mesothelioma (all cancers excluded) || id:finn-b-C3_MESOTHELIOMA_EXALLC	MR Egger	10	4.95306	12.2168	0.695787				5.98409	0.649015
SGLT2 inhibitor	Mesothelioma (all cancers excluded) || id:finn-b-C3_MESOTHELIOMA_EXALLC	Weighted median	10	-1.83463	3.90049	0.638099
SGLT2 inhibitor	Melignant neoplasm of mesothelium and soft tissue || id:finn-b-C3_MESTOTHEL_SOFTTISSUE	Inverse variance weighted	10	1.53867	1.50095	0.3053	1	-0.0476599	0.63869	8.71133	0.464337
SGLT2 inhibitor	Melignant neoplasm of mesothelium and soft tissue || id:finn-b-C3_MESTOTHEL_SOFTTISSUE	MR Egger	10	4.61714	6.4953	0.497379				8.45957	0.389911
SGLT2 inhibitor	Melignant neoplasm of mesothelium and soft tissue || id:finn-b-C3_MESTOTHEL_SOFTTISSUE	Weighted median	10	1.49601	1.9988	0.454187
SGLT2 inhibitor	Melignant neoplasm of mesothelium and soft tissue (all cancers excluded) || id:finn-b-C3_MESTOTHEL_SOFTTISSUE_EXALLC	Inverse variance weighted	10	1.39903	1.49972	0.35089	1	-0.0495746	0.624366	8.68709	0.466645
SGLT2 inhibitor	Melignant neoplasm of mesothelium and soft tissue (all cancers excluded) || id:finn-b-C3_MESTOTHEL_SOFTTISSUE_EXALLC	MR Egger	10	4.60166	6.47503	0.497476				8.41439	0.394072
SGLT2 inhibitor	Melignant neoplasm of mesothelium and soft tissue (all cancers excluded) || id:finn-b-C3_MESTOTHEL_SOFTTISSUE_EXALLC	Weighted median	10	1.39907	2.00728	0.485805
SGLT2 inhibitor	Non-small cell lung cancer, adenocarcinoma || id:finn-b-C3_NSCLC_ADENO	Inverse variance weighted	10	5.74508	1.4065	4.41e-05	0.123612	-0.0290902	0.752073	7.51007	0.584169
SGLT2 inhibitor	Non-small cell lung cancer, adenocarcinoma || id:finn-b-C3_NSCLC_ADENO	MR Egger	10	7.62461	5.91769	0.233603				7.40315	0.493824
SGLT2 inhibitor	Non-small cell lung cancer, adenocarcinoma || id:finn-b-C3_NSCLC_ADENO	Weighted median	10	4.88534	1.88001	0.00936137
SGLT2 inhibitor	""Non-small cell lung cancer, adenocarcinoma"" (all cancers excluded) || id:finn-b-C3_NSCLC_ADENO_EXALLC	Inverse variance weighted	10	5.4521	1.40754	0.000107283	0.300714	-0.0354715	0.70078	7.35084	0.600642
SGLT2 inhibitor	""Non-small cell lung cancer, adenocarcinoma"" (all cancers excluded) || id:finn-b-C3_NSCLC_ADENO_EXALLC	MR Egger	10	7.74424	5.92349	0.227405				7.19214	0.516051
SGLT2 inhibitor	""Non-small cell lung cancer, adenocarcinoma"" (all cancers excluded) || id:finn-b-C3_NSCLC_ADENO_EXALLC	Weighted median	10	4.56373	1.96447	0.0201718
SGLT2 inhibitor	Non-small cell lung cancer, squamous || id:finn-b-C3_NSCLC_SQUAM	Inverse variance weighted	10	2.31158	1.74961	0.186437	1	0.104816	0.3723	3.22284	0.954801
SGLT2 inhibitor	Non-small cell lung cancer, squamous || id:finn-b-C3_NSCLC_SQUAM	MR Egger	10	-4.46645	7.38249	0.56194				2.32973	0.969198
SGLT2 inhibitor	Non-small cell lung cancer, squamous || id:finn-b-C3_NSCLC_SQUAM	Weighted median	10	1.48927	2.19381	0.497232
SGLT2 inhibitor	""Non-small cell lung cancer, squamous"" (all cancers excluded) || id:finn-b-C3_NSCLC_SQUAM_EXALLC	Inverse variance weighted	10	2.29117	1.75239	0.191058	1	0.0992895	0.397352	3.18816	0.956365
SGLT2 inhibitor	""Non-small cell lung cancer, squamous"" (all cancers excluded) || id:finn-b-C3_NSCLC_SQUAM_EXALLC	MR Egger	10	-4.12888	7.39096	0.591696				2.38869	0.966719
SGLT2 inhibitor	""Non-small cell lung cancer, squamous"" (all cancers excluded) || id:finn-b-C3_NSCLC_SQUAM_EXALLC	Weighted median	10	1.33391	2.16112	0.537081
SGLT2 inhibitor	Malignant neoplasm of oesophagus || id:finn-b-C3_OESOPHAGUS	Inverse variance weighted	10	-1.24884	2.18431	0.567505	1	0.00732795	0.959036	3.28639	0.95185
SGLT2 inhibitor	Malignant neoplasm of oesophagus || id:finn-b-C3_OESOPHAGUS	MR Egger	10	-1.72228	9.19715	0.856117				3.28358	0.915322
SGLT2 inhibitor	Malignant neoplasm of oesophagus || id:finn-b-C3_OESOPHAGUS	Weighted median	10	-1.67789	2.70174	0.534573
SGLT2 inhibitor	Malignant neoplasm of oesophagus (all cancers excluded) || id:finn-b-C3_OESOPHAGUS_EXALLC	Inverse variance weighted	10	-1.32881	2.19725	0.54534	1	0.00839906	0.953325	3.19786	0.955931
SGLT2 inhibitor	Malignant neoplasm of oesophagus (all cancers excluded) || id:finn-b-C3_OESOPHAGUS_EXALLC	MR Egger	10	-1.87134	9.24831	0.844699				3.19421	0.921585
SGLT2 inhibitor	Malignant neoplasm of oesophagus (all cancers excluded) || id:finn-b-C3_OESOPHAGUS_EXALLC	Weighted median	10	-1.74215	2.78631	0.531805
SGLT2 inhibitor	Other malignant neoplasms of skin (=non-melanoma skin cancer) || id:finn-b-C3_OTHER_SKIN	Inverse variance weighted	10	-0.113224	0.364973	0.75639	1	-0.00485275	0.838895	4.2825	0.891855
SGLT2 inhibitor	Other malignant neoplasms of skin (=non-melanoma skin cancer) || id:finn-b-C3_OTHER_SKIN	MR Egger	10	0.200326	1.53685	0.899509				4.23839	0.835
SGLT2 inhibitor	Other malignant neoplasms of skin (=non-melanoma skin cancer) || id:finn-b-C3_OTHER_SKIN	Weighted median	10	-0.263917	0.470555	0.574891
SGLT2 inhibitor	Other malignant neoplasms of skin (=non-melanoma skin cancer) (all cancers excluded) || id:finn-b-C3_OTHER_SKIN_EXALLC	Inverse variance weighted	10	-0.37644	0.372197	0.311825	1	-0.0113109	0.644331	3.38139	0.947239
SGLT2 inhibitor	Other malignant neoplasms of skin (=non-melanoma skin cancer) (all cancers excluded) || id:finn-b-C3_OTHER_SKIN_EXALLC	MR Egger	10	0.354568	1.56891	0.826871				3.15134	0.924504
SGLT2 inhibitor	Other malignant neoplasms of skin (=non-melanoma skin cancer) (all cancers excluded) || id:finn-b-C3_OTHER_SKIN_EXALLC	Weighted median	10	-0.395124	0.464168	0.394629
SGLT2 inhibitor	Malignant neoplasm of ovary || id:finn-b-C3_OVARY	Inverse variance weighted	10	-0.23403	1.25098	0.8516	1	0.0663158	0.427221	4.36071	0.88611
SGLT2 inhibitor	Malignant neoplasm of ovary || id:finn-b-C3_OVARY	MR Egger	10	-4.52039	5.27543	0.416442				3.6612	0.886326
SGLT2 inhibitor	Malignant neoplasm of ovary || id:finn-b-C3_OVARY	Weighted median	10	0.254515	1.58117	0.872121
SGLT2 inhibitor	Malignant neoplasm of ovary (all cancers excluded) || id:finn-b-C3_OVARY_EXALLC	Inverse variance weighted	10	-0.185178	1.25637	0.882824	1	0.0620161	0.458104	4.57466	0.8697
SGLT2 inhibitor	Malignant neoplasm of ovary (all cancers excluded) || id:finn-b-C3_OVARY_EXALLC	MR Egger	10	-4.19115	5.29028	0.451075				3.96699	0.86009
SGLT2 inhibitor	Malignant neoplasm of ovary (all cancers excluded) || id:finn-b-C3_OVARY_EXALLC	Weighted median	10	0.157782	1.63226	0.922992
SGLT2 inhibitor	Malignant neoplasm of pancreas || id:finn-b-C3_PANCREAS	Inverse variance weighted	10	1.24038	1.36763	0.36443	1	0.0354652	0.693385	5.30824	0.806653
SGLT2 inhibitor	Malignant neoplasm of pancreas || id:finn-b-C3_PANCREAS	MR Egger	10	-1.05276	5.77326	0.859844				5.14109	0.742395
SGLT2 inhibitor	Malignant neoplasm of pancreas || id:finn-b-C3_PANCREAS	Weighted median	10	0.416997	1.81491	0.818277
SGLT2 inhibitor	Malignant neoplasm of pancreas (all cancers excluded) || id:finn-b-C3_PANCREAS_EXALLC	Inverse variance weighted	10	1.06903	1.36974	0.435122	1	0.0321988	0.720696	5.51732	0.787085
SGLT2 inhibitor	Malignant neoplasm of pancreas (all cancers excluded) || id:finn-b-C3_PANCREAS_EXALLC	MR Egger	10	-1.01318	5.78592	0.865343				5.38012	0.716282
SGLT2 inhibitor	Malignant neoplasm of pancreas (all cancers excluded) || id:finn-b-C3_PANCREAS_EXALLC	Weighted median	10	0.501278	1.86181	0.787744
SGLT2 inhibitor	Malignant neoplasm of prostate || id:finn-b-C3_PROSTATE	Inverse variance weighted	10	-0.191025	0.496036	0.700162	1	0.00250745	0.941813	9.63526	0.380811
SGLT2 inhibitor	Malignant neoplasm of prostate || id:finn-b-C3_PROSTATE	MR Egger	10	-0.352941	2.21325	0.877253				9.62844	0.292079
SGLT2 inhibitor	Malignant neoplasm of prostate || id:finn-b-C3_PROSTATE	Weighted median	10	0.344332	0.653569	0.598299
SGLT2 inhibitor	Malignant neoplasm of prostate (all cancers excluded) || id:finn-b-C3_PROSTATE_EXALLC	Inverse variance weighted	10	-0.566603	0.499168	0.256335	1	0.00427834	0.896851	8.21656	0.512479
SGLT2 inhibitor	Malignant neoplasm of prostate (all cancers excluded) || id:finn-b-C3_PROSTATE_EXALLC	MR Egger	10	-0.842941	2.12594	0.7021				8.1982	0.414352
SGLT2 inhibitor	Malignant neoplasm of prostate (all cancers excluded) || id:finn-b-C3_PROSTATE_EXALLC	Weighted median	10	-0.262525	0.661942	0.691664
SGLT2 inhibitor	Malignant neoplasm of rectosigmoid junction || id:finn-b-C3_RECTOSIGMOID_JUNCTION	Inverse variance weighted	10	-3.42317	2.36715	0.148146	1	-0.0539224	0.728339	3.657	0.932505
SGLT2 inhibitor	Malignant neoplasm of rectosigmoid junction || id:finn-b-C3_RECTOSIGMOID_JUNCTION	MR Egger	10	0.0599513	9.96696	0.995348				3.52757	0.897039
SGLT2 inhibitor	Malignant neoplasm of rectosigmoid junction || id:finn-b-C3_RECTOSIGMOID_JUNCTION	Weighted median	10	-3.38935	2.98315	0.255887
SGLT2 inhibitor	Malignant neoplasm of rectosigmoid junction (all cancers excluded) || id:finn-b-C3_RECTOSIGMOID_JUNCTION_EXALLC	Inverse variance weighted	10	-3.60037	2.37307	0.129222	1	-0.0591908	0.70403	3.86492	0.920076
SGLT2 inhibitor	Malignant neoplasm of rectosigmoid junction (all cancers excluded) || id:finn-b-C3_RECTOSIGMOID_JUNCTION_EXALLC	MR Egger	10	0.223211	9.99568	0.982731				3.70986	0.882307
SGLT2 inhibitor	Malignant neoplasm of rectosigmoid junction (all cancers excluded) || id:finn-b-C3_RECTOSIGMOID_JUNCTION_EXALLC	Weighted median	10	-3.55043	3.07748	0.248631
SGLT2 inhibitor	Malignant neoplasm of rectum || id:finn-b-C3_RECTUM	Inverse variance weighted	10	-0.707536	1.03961	0.496139	1	-0.0712179	0.305685	9.21691	0.417497
SGLT2 inhibitor	Malignant neoplasm of rectum || id:finn-b-C3_RECTUM	MR Egger	10	3.89279	4.32796	0.394679				8.01694	0.431817
SGLT2 inhibitor	Malignant neoplasm of rectum || id:finn-b-C3_RECTUM	Weighted median	10	-0.808526	1.53083	0.597387
SGLT2 inhibitor	Malignant neoplasm of rectum (all cancers excluded) || id:finn-b-C3_RECTUM_EXALLC	Inverse variance weighted	10	-1.04635	1.11425	0.347699	1	-0.0820071	0.268596	10.4605	0.314507
SGLT2 inhibitor	Malignant neoplasm of rectum (all cancers excluded) || id:finn-b-C3_RECTUM_EXALLC	MR Egger	10	4.2522	4.58818	0.381154				8.88995	0.351665
SGLT2 inhibitor	Malignant neoplasm of rectum (all cancers excluded) || id:finn-b-C3_RECTUM_EXALLC	Weighted median	10	-1.13493	1.45234	0.434539
SGLT2 inhibitor	Malignant neoplasm of respiratory system and intrathoracic organs || id:finn-b-C3_RESPIRATORY_INTRATHORACIC	Inverse variance weighted	10	3.01288	0.745836	5.35e-05	0.14996	0.0096652	0.843064	6.68502	0.669875
SGLT2 inhibitor	Malignant neoplasm of respiratory system and intrathoracic organs || id:finn-b-C3_RESPIRATORY_INTRATHORACIC	MR Egger	10	2.38812	3.14466	0.469385				6.6432	0.575571
SGLT2 inhibitor	Malignant neoplasm of respiratory system and intrathoracic organs || id:finn-b-C3_RESPIRATORY_INTRATHORACIC	Weighted median	10	3.19343	1.00349	0.00146099
SGLT2 inhibitor	Malignant neoplasm of respiratory system and intrathoracic organs (all cancers excluded) || id:finn-b-C3_RESPIRATORY_INTRATHORACIC_EXALLC	Inverse variance weighted	10	2.78746	0.752802	0.000213254	0.597751	0.00438164	0.929127	7.08009	0.628781
SGLT2 inhibitor	Malignant neoplasm of respiratory system and intrathoracic organs (all cancers excluded) || id:finn-b-C3_RESPIRATORY_INTRATHORACIC_EXALLC	MR Egger	10	2.50421	3.1765	0.453213				7.07167	0.52892
SGLT2 inhibitor	Malignant neoplasm of respiratory system and intrathoracic organs (all cancers excluded) || id:finn-b-C3_RESPIRATORY_INTRATHORACIC_EXALLC	Weighted median	10	2.78311	0.979663	0.00449892
SGLT2 inhibitor	Small cell lung cancer || id:finn-b-C3_SCLC	Inverse variance weighted	10	3.00684	2.68835	0.263367	1	0.104144	0.572063	10.4689	0.313875
SGLT2 inhibitor	Small cell lung cancer || id:finn-b-C3_SCLC	MR Egger	10	-3.72164	11.7582	0.759713				10.0337	0.262671
SGLT2 inhibitor	Small cell lung cancer || id:finn-b-C3_SCLC	Weighted median	10	1.19057	3.37418	0.724204
SGLT2 inhibitor	Small cell lung cancer (all cancers excluded) || id:finn-b-C3_SCLC_EXALLC	Inverse variance weighted	10	2.82942	2.7023	0.295081	1	0.100486	0.588113	10.563	0.306858
SGLT2 inhibitor	Small cell lung cancer (all cancers excluded) || id:finn-b-C3_SCLC_EXALLC	MR Egger	10	-3.66447	11.8491	0.765024				10.1588	0.254056
SGLT2 inhibitor	Small cell lung cancer (all cancers excluded) || id:finn-b-C3_SCLC_EXALLC	Weighted median	10	1.37431	3.2859	0.675769
SGLT2 inhibitor	Secondary malignant neoplasm of other and unspecified sites || id:finn-b-C3_SECONDARY_NAS	Inverse variance weighted	10	-3.993	2.82424	0.157412	1	-0.138833	0.459699	6.38114	0.701248
SGLT2 inhibitor	Secondary malignant neoplasm of other and unspecified sites || id:finn-b-C3_SECONDARY_NAS	MR Egger	10	4.975	11.8871	0.686576				5.77793	0.672091
SGLT2 inhibitor	Secondary malignant neoplasm of other and unspecified sites || id:finn-b-C3_SECONDARY_NAS	Weighted median	10	-6.46249	3.84778	0.0930475
SGLT2 inhibitor	Secondary malignant neoplasm of other and unspecified sites (all cancers excluded) || id:finn-b-C3_SECONDARY_NAS_EXALLC	Inverse variance weighted	10	-4.22954	2.82405	0.134216	1	-0.145782	0.43843	6.53179	0.685738
SGLT2 inhibitor	Secondary malignant neoplasm of other and unspecified sites (all cancers excluded) || id:finn-b-C3_SECONDARY_NAS_EXALLC	MR Egger	10	5.18801	11.8895	0.674118				5.86687	0.662141
SGLT2 inhibitor	Secondary malignant neoplasm of other and unspecified sites (all cancers excluded) || id:finn-b-C3_SECONDARY_NAS_EXALLC	Weighted median	10	-7.11285	3.76058	0.0585679
SGLT2 inhibitor	Malignant neoplasm, without specification of site || id:finn-b-C3_SECONDARY_WITHOUT_SITESPEC	Inverse variance weighted	10	-5.91654	1.9067	0.00191555	1	-0.287619	0.0258496	11.8126	0.224084
SGLT2 inhibitor	Malignant neoplasm, without specification of site || id:finn-b-C3_SECONDARY_WITHOUT_SITESPEC	MR Egger	10	12.6645	7.007	0.108319				4.36017	0.823254
SGLT2 inhibitor	Malignant neoplasm, without specification of site || id:finn-b-C3_SECONDARY_WITHOUT_SITESPEC	Weighted median	10	-6.68457	2.48341	0.00710905
SGLT2 inhibitor	""Malignant neoplasm, without specification of site"" (all cancers excluded) || id:finn-b-C3_SECONDARY_WITHOUT_SITESPEC_EXALLC	Inverse variance weighted	10	-5.96616	1.91257	0.00181188	1	-0.290511	0.0249205	11.8498	0.22191
SGLT2 inhibitor	""Malignant neoplasm, without specification of site"" (all cancers excluded) || id:finn-b-C3_SECONDARY_WITHOUT_SITESPEC_EXALLC	MR Egger	10	12.7995	7.01587	0.105544				4.26756	0.832213
SGLT2 inhibitor	""Malignant neoplasm, without specification of site"" (all cancers excluded) || id:finn-b-C3_SECONDARY_WITHOUT_SITESPEC_EXALLC	Weighted median	10	-6.66831	2.47256	0.00699833
SGLT2 inhibitor	Malignant neoplasm of skin || id:finn-b-C3_SKIN	Inverse variance weighted	10	-0.124662	0.364973	0.732679	1	-0.00543714	0.819871	4.22862	0.895731
SGLT2 inhibitor	Malignant neoplasm of skin || id:finn-b-C3_SKIN	MR Egger	10	0.226647	1.53685	0.886406				4.17324	0.841164
SGLT2 inhibitor	Malignant neoplasm of skin || id:finn-b-C3_SKIN	Weighted median	10	-0.286872	0.460951	0.533713
SGLT2 inhibitor	Malignant neoplasm of skin (all cancers excluded) || id:finn-b-C3_SKIN_EXALLC	Inverse variance weighted	10	-0.39127	0.372834	0.293971	1	-0.0119981	0.625656	3.35922	0.948337
SGLT2 inhibitor	Malignant neoplasm of skin (all cancers excluded) || id:finn-b-C3_SKIN_EXALLC	MR Egger	10	0.384687	1.57448	0.813128				3.10191	0.9278
SGLT2 inhibitor	Malignant neoplasm of skin (all cancers excluded) || id:finn-b-C3_SKIN_EXALLC	Weighted median	10	-0.420528	0.459207	0.359788
SGLT2 inhibitor	Malignant neoplasm of small intestine || id:finn-b-C3_SMALL_INTESTINE	Inverse variance weighted	10	-3.71297	2.08172	0.0744869	1	-0.0060376	0.964856	8.1219	0.52191
SGLT2 inhibitor	Malignant neoplasm of small intestine || id:finn-b-C3_SMALL_INTESTINE	MR Egger	10	-3.32278	8.83592	0.716654				8.1198	0.421856
SGLT2 inhibitor	Malignant neoplasm of small intestine || id:finn-b-C3_SMALL_INTESTINE	Weighted median	10	-4.59879	2.72132	0.0910445
SGLT2 inhibitor	Malignant neoplasm of small intestine (all cancers excluded) || id:finn-b-C3_SMALL_INTESTINE_EXALLC	Inverse variance weighted	10	-3.87395	2.09426	0.0643433	1	-0.013695	0.922789	8.53776	0.480988
SGLT2 inhibitor	Malignant neoplasm of small intestine (all cancers excluded) || id:finn-b-C3_SMALL_INTESTINE_EXALLC	MR Egger	10	-2.98877	9.11033	0.751285				8.52709	0.383744
SGLT2 inhibitor	Malignant neoplasm of small intestine (all cancers excluded) || id:finn-b-C3_SMALL_INTESTINE_EXALLC	Weighted median	10	-5.06773	2.66269	0.05701
SGLT2 inhibitor	Malignant neoplasm of spinal cord, cranial nerves and other parts of central nervous system || id:finn-b-C3_SPINAL_CORD_CRANIAL_AND_OTHER_CNS	Inverse variance weighted	10	0.553028	2.3659	0.81518	1	-0.0105156	0.945783	2.45087	0.982176
SGLT2 inhibitor	Malignant neoplasm of spinal cord, cranial nerves and other parts of central nervous system || id:finn-b-C3_SPINAL_CORD_CRANIAL_AND_OTHER_CNS	MR Egger	10	1.23255	9.96929	0.904654				2.44594	0.964204
SGLT2 inhibitor	Malignant neoplasm of spinal cord, cranial nerves and other parts of central nervous system || id:finn-b-C3_SPINAL_CORD_CRANIAL_AND_OTHER_CNS	Weighted median	10	0.563005	2.9169	0.846947
SGLT2 inhibitor	""Malignant neoplasm of spinal cord, cranial nerves and other parts of central nervous system"" (all cancers excluded) || id:finn-b-C3_SPINAL_CORD_CRANIAL_AND_OTHER_CNS_EXALLC	Inverse variance weighted	10	0.430425	2.36536	0.855606	1	-0.0136965	0.929413	2.42473	0.98284
SGLT2 inhibitor	""Malignant neoplasm of spinal cord, cranial nerves and other parts of central nervous system"" (all cancers excluded) || id:finn-b-C3_SPINAL_CORD_CRANIAL_AND_OTHER_CNS_EXALLC	MR Egger	10	1.31551	9.96719	0.898256				2.41637	0.965517
SGLT2 inhibitor	""Malignant neoplasm of spinal cord, cranial nerves and other parts of central nervous system"" (all cancers excluded) || id:finn-b-C3_SPINAL_CORD_CRANIAL_AND_OTHER_CNS_EXALLC	Weighted median	10	0.444481	2.90737	0.878492
SGLT2 inhibitor	Malignant neoplasm of stomach || id:finn-b-C3_STOMACH	Inverse variance weighted	10	-0.762434	1.32929	0.566262	1	0.0105868	0.903032	2.97397	0.965318
SGLT2 inhibitor	Malignant neoplasm of stomach || id:finn-b-C3_STOMACH	MR Egger	10	-1.44651	5.60003	0.802693				2.95815	0.936956
SGLT2 inhibitor	Malignant neoplasm of stomach || id:finn-b-C3_STOMACH	Weighted median	10	-1.04953	1.70719	0.538704
SGLT2 inhibitor	Malignant neoplasm of stomach (all cancers excluded) || id:finn-b-C3_STOMACH_EXALLC	Inverse variance weighted	10	-0.953439	1.33444	0.474925	1	0.00647831	0.940803	3.26206	0.952993
SGLT2 inhibitor	Malignant neoplasm of stomach (all cancers excluded) || id:finn-b-C3_STOMACH_EXALLC	MR Egger	10	-1.37204	5.62356	0.813387				3.25619	0.917267
SGLT2 inhibitor	Malignant neoplasm of stomach (all cancers excluded) || id:finn-b-C3_STOMACH_EXALLC	Weighted median	10	-1.45484	1.68448	0.387766
SGLT2 inhibitor	Malignant neoplasm of testis || id:finn-b-C3_TESTIS	Inverse variance weighted	10	5.7652	4.09496	0.159168	1	0.644639	0.00303237	27.0857	0.00135384
SGLT2 inhibitor	Malignant neoplasm of testis || id:finn-b-C3_TESTIS	MR Egger	10	-35.8976	10.2329	0.00798433				8.4752	0.388478
SGLT2 inhibitor	Malignant neoplasm of testis || id:finn-b-C3_TESTIS	Weighted median	10	10.7622	3.55061	0.00243685
SGLT2 inhibitor	Malignant neoplasm of testis (all cancers excluded) || id:finn-b-C3_TESTIS_EXALLC	Inverse variance weighted	10	5.71176	4.08159	0.161694	1	0.644191	0.0029071	26.9463	0.00142764
SGLT2 inhibitor	Malignant neoplasm of testis (all cancers excluded) || id:finn-b-C3_TESTIS_EXALLC	MR Egger	10	-35.9261	10.1517	0.00763195				8.34674	0.400353
SGLT2 inhibitor	Malignant neoplasm of testis (all cancers excluded) || id:finn-b-C3_TESTIS_EXALLC	Weighted median	10	10.6911	3.4469	0.00192438
SGLT2 inhibitor	Malignant neoplasm of thyroid gland || id:finn-b-C3_THYROID_GLAND	Inverse variance weighted	10	-0.732392	1.08116	0.498145	1	-0.0476615	0.506447	6.1782	0.721959
SGLT2 inhibitor	Malignant neoplasm of thyroid gland || id:finn-b-C3_THYROID_GLAND	MR Egger	10	2.34756	4.55854	0.620491				5.6945	0.681409
SGLT2 inhibitor	Malignant neoplasm of thyroid gland || id:finn-b-C3_THYROID_GLAND	Weighted median	10	-0.892538	1.49021	0.549216
SGLT2 inhibitor	Malignant neoplasm of thyroid gland (all cancers excluded) || id:finn-b-C3_THYROID_GLAND_EXALLC	Inverse variance weighted	10	-0.736938	1.08201	0.495818	1	-0.05008	0.48589	6.35329	0.704105
SGLT2 inhibitor	Malignant neoplasm of thyroid gland (all cancers excluded) || id:finn-b-C3_THYROID_GLAND_EXALLC	MR Egger	10	2.49906	4.55971	0.598597				5.81957	0.667435
SGLT2 inhibitor	Malignant neoplasm of thyroid gland (all cancers excluded) || id:finn-b-C3_THYROID_GLAND_EXALLC	Weighted median	10	-0.846421	1.48397	0.568424
SGLT2 inhibitor	Secondary uncertain malignant neoplasm || id:finn-b-C3_UNCERTAIN_SECONDARY	Inverse variance weighted	10	0.376501	0.837855	0.65317	1	-0.0406336	0.465762	1.53214	0.996901
SGLT2 inhibitor	Secondary uncertain malignant neoplasm || id:finn-b-C3_UNCERTAIN_SECONDARY	MR Egger	10	3.00143	3.52841	0.419697				0.945622	0.998569
SGLT2 inhibitor	Secondary uncertain malignant neoplasm || id:finn-b-C3_UNCERTAIN_SECONDARY	Weighted median	10	0.0680751	1.09357	0.950363
SGLT2 inhibitor	Secondary uncertain malignant neoplasm (all cancers excluded) || id:finn-b-C3_UNCERTAIN_SECONDARY_EXALLC	Inverse variance weighted	10	0.226642	0.839884	0.787276	1	-0.0447037	0.42499	1.66803	0.995698
SGLT2 inhibitor	Secondary uncertain malignant neoplasm (all cancers excluded) || id:finn-b-C3_UNCERTAIN_SECONDARY_EXALLC	MR Egger	10	3.11461	3.53684	0.404202				0.961452	0.99848
SGLT2 inhibitor	Secondary uncertain malignant neoplasm (all cancers excluded) || id:finn-b-C3_UNCERTAIN_SECONDARY_EXALLC	Weighted median	10	-0.0971468	1.01383	0.923662
SGLT2 inhibitor	Malignant neoplasm of urinary organs || id:finn-b-C3_URINARY_TRACT	Inverse variance weighted	10	0.897543	0.728415	0.217879	1	0.0800724	0.120718	8.05817	0.528294
SGLT2 inhibitor	Malignant neoplasm of urinary organs || id:finn-b-C3_URINARY_TRACT	MR Egger	10	-4.27474	3.06664	0.200832				5.04337	0.752931
SGLT2 inhibitor	Malignant neoplasm of urinary organs || id:finn-b-C3_URINARY_TRACT	Weighted median	10	1.00048	0.964318	0.299501
SGLT2 inhibitor	Malignant neoplasm of urinary organs (all cancers excluded) || id:finn-b-C3_URINARY_TRACT_EXALLC	Inverse variance weighted	10	0.750946	0.736588	0.307969	1	0.0719061	0.161791	6.90963	0.646528
SGLT2 inhibitor	Malignant neoplasm of urinary organs (all cancers excluded) || id:finn-b-C3_URINARY_TRACT_EXALLC	MR Egger	10	-3.89669	3.10389	0.244753				4.53374	0.806048
SGLT2 inhibitor	Malignant neoplasm of urinary organs (all cancers excluded) || id:finn-b-C3_URINARY_TRACT_EXALLC	Weighted median	10	0.8011	0.992918	0.419774
SGLT2 inhibitor	Malignant neoplasm of vulva || id:finn-b-C3_VULVA	Inverse variance weighted	10	1.26779	2.97584	0.670087	1	0.183413	0.358913	3.22136	0.954868
SGLT2 inhibitor	Malignant neoplasm of vulva || id:finn-b-C3_VULVA	MR Egger	10	-10.5838	12.5351	0.423013				2.27406	0.971436
SGLT2 inhibitor	Malignant neoplasm of vulva || id:finn-b-C3_VULVA	Weighted median	10	-0.220643	3.81995	0.953939
SGLT2 inhibitor	Malignant neoplasm of vulva (all cancers excluded) || id:finn-b-C3_VULVA_EXALLC	Inverse variance weighted	10	1.35383	2.97614	0.649183	1	0.181232	0.363993	3.22463	0.954719
SGLT2 inhibitor	Malignant neoplasm of vulva (all cancers excluded) || id:finn-b-C3_VULVA_EXALLC	MR Egger	10	-10.3516	12.5206	0.432335				2.29826	0.970476
SGLT2 inhibitor	Malignant neoplasm of vulva (all cancers excluded) || id:finn-b-C3_VULVA_EXALLC	Weighted median	10	-0.188977	3.82029	0.960547
SGLT2 inhibitor	Campylobacter enteritis || id:finn-b-CAMPYLOENTERITIS	Inverse variance weighted	10	3.83484	1.79372	0.0325231	1	0.225047	0.083103	7.90793	0.543451
SGLT2 inhibitor	Campylobacter enteritis || id:finn-b-CAMPYLOENTERITIS	MR Egger	10	-10.7099	7.56319	0.194493				3.9892	0.858097
SGLT2 inhibitor	Campylobacter enteritis || id:finn-b-CAMPYLOENTERITIS	Weighted median	10	3.33087	2.53557	0.188961
SGLT2 inhibitor	Cardiac arrhytmias || id:finn-b-CARDIAC_ARRHYTM	Inverse variance weighted	10	0.219811	0.251773	0.382634	1	0.0284533	0.112502	5.40316	0.797843
SGLT2 inhibitor	Cardiac arrhytmias || id:finn-b-CARDIAC_ARRHYTM	MR Egger	10	-1.62137	1.0631	0.165735				2.22547	0.973308
SGLT2 inhibitor	Cardiac arrhytmias || id:finn-b-CARDIAC_ARRHYTM	Weighted median	10	0.439191	0.354479	0.215354
SGLT2 inhibitor	Benign neoplasms || id:finn-b-CD2_BENIGN	Inverse variance weighted	10	-0.131647	0.185847	0.478721	1	0.00775033	0.52907	5.7329	0.766325
SGLT2 inhibitor	Benign neoplasms || id:finn-b-CD2_BENIGN	MR Egger	10	-0.632815	0.784104	0.442966				5.30005	0.725077
SGLT2 inhibitor	Benign neoplasms || id:finn-b-CD2_BENIGN	Weighted median	10	-0.219499	0.22701	0.333587
SGLT2 inhibitor	Benign neoplasm: Adrenal gland || id:finn-b-CD2_BENIGN_ADRENAL	Inverse variance weighted	10	-3.02184	1.62056	0.0622248	1	-0.210744	0.0290398	15.3551	0.0816332
SGLT2 inhibitor	Benign neoplasm: Adrenal gland || id:finn-b-CD2_BENIGN_ADRENAL	MR Egger	10	10.5981	5.28121	0.0796782				8.16334	0.41768
SGLT2 inhibitor	Benign neoplasm: Adrenal gland || id:finn-b-CD2_BENIGN_ADRENAL	Weighted median	10	-5.74212	1.83458	0.00174839
SGLT2 inhibitor	Benign neoplasm: Adrenal gland (all cancers excluded) || id:finn-b-CD2_BENIGN_ADRENAL_EXALLC	Inverse variance weighted	10	-3.15234	1.62337	0.0521556	1	-0.211421	0.028759	15.3875	0.0808264
SGLT2 inhibitor	Benign neoplasm: Adrenal gland (all cancers excluded) || id:finn-b-CD2_BENIGN_ADRENAL_EXALLC	MR Egger	10	10.5141	5.28663	0.0819248				8.16253	0.417757
SGLT2 inhibitor	Benign neoplasm: Adrenal gland (all cancers excluded) || id:finn-b-CD2_BENIGN_ADRENAL_EXALLC	Weighted median	10	-5.83497	1.87278	0.00183526
SGLT2 inhibitor	Benign neoplasm: Anus and anal canal || id:finn-b-CD2_BENIGN_ANUS_ANAL_CANAL	Inverse variance weighted	10	3.03517	1.73388	0.0800316	1	0.14351	0.227552	3.474	0.942512
SGLT2 inhibitor	Benign neoplasm: Anus and anal canal || id:finn-b-CD2_BENIGN_ANUS_ANAL_CANAL	MR Egger	10	-6.23696	7.30342	0.417953				1.76595	0.987366
SGLT2 inhibitor	Benign neoplasm: Anus and anal canal || id:finn-b-CD2_BENIGN_ANUS_ANAL_CANAL	Weighted median	10	2.14043	2.28868	0.349672
SGLT2 inhibitor	Benign neoplasm: Anus and anal canal (all cancers excluded) || id:finn-b-CD2_BENIGN_ANUS_ANAL_CANAL_EXALLC	Inverse variance weighted	10	3.01413	1.73641	0.0825911	1	0.140745	0.236364	3.45208	0.943652
SGLT2 inhibitor	Benign neoplasm: Anus and anal canal (all cancers excluded) || id:finn-b-CD2_BENIGN_ANUS_ANAL_CANAL_EXALLC	MR Egger	10	-6.07883	7.31223	0.429903				1.8133	0.98621
SGLT2 inhibitor	Benign neoplasm: Anus and anal canal (all cancers excluded) || id:finn-b-CD2_BENIGN_ANUS_ANAL_CANAL_EXALLC	Weighted median	10	2.18277	2.17668	0.315958
SGLT2 inhibitor	Benign neoplasm: Appendix || id:finn-b-CD2_BENIGN_APPENDIX	Inverse variance weighted	10	13.1932	3.0212	1.26e-05	0.0353178	0.213373	0.297875	8.41751	0.492679
SGLT2 inhibitor	Benign neoplasm: Appendix || id:finn-b-CD2_BENIGN_APPENDIX	MR Egger	10	-0.604971	12.756	0.963336				7.17788	0.517568
SGLT2 inhibitor	Benign neoplasm: Appendix || id:finn-b-CD2_BENIGN_APPENDIX	Weighted median	10	14.2962	4.16721	0.000602137
SGLT2 inhibitor	Benign neoplasm: Appendix (all cancers excluded) || id:finn-b-CD2_BENIGN_APPENDIX_EXALLC	Inverse variance weighted	10	13.1647	3.01914	1.3e-05	0.036439	0.212667	0.299003	8.56779	0.478087
SGLT2 inhibitor	Benign neoplasm: Appendix (all cancers excluded) || id:finn-b-CD2_BENIGN_APPENDIX_EXALLC	MR Egger	10	-0.588218	12.7461	0.964323				7.33436	0.501025
SGLT2 inhibitor	Benign neoplasm: Appendix (all cancers excluded) || id:finn-b-CD2_BENIGN_APPENDIX_EXALLC	Weighted median	10	14.5513	4.17384	0.000489744
SGLT2 inhibitor	Benign neoplasm: Ascending colon || id:finn-b-CD2_BENIGN_ASCENDING_COLON	Inverse variance weighted	10	-0.440427	0.948615	0.642444	1	-0.0374206	0.551086	6.9017	0.647353
SGLT2 inhibitor	Benign neoplasm: Ascending colon || id:finn-b-CD2_BENIGN_ASCENDING_COLON	MR Egger	10	1.97897	4.0021	0.634256				6.51449	0.589801
SGLT2 inhibitor	Benign neoplasm: Ascending colon || id:finn-b-CD2_BENIGN_ASCENDING_COLON	Weighted median	10	-0.207729	1.26566	0.869631
SGLT2 inhibitor	Benign neoplasm: Ascending colon (all cancers excluded) || id:finn-b-CD2_BENIGN_ASCENDING_COLON_EXALLC	Inverse variance weighted	10	-0.397829	0.952436	0.676169	1	-0.0380129	0.54633	5.88191	0.751676
SGLT2 inhibitor	Benign neoplasm: Ascending colon (all cancers excluded) || id:finn-b-CD2_BENIGN_ASCENDING_COLON_EXALLC	MR Egger	10	2.06053	4.01736	0.621875				5.48515	0.704685
SGLT2 inhibitor	Benign neoplasm: Ascending colon (all cancers excluded) || id:finn-b-CD2_BENIGN_ASCENDING_COLON_EXALLC	Weighted median	10	-0.229393	1.2664	0.85626
SGLT2 inhibitor	Benign neoplasm: Bladder || id:finn-b-CD2_BENIGN_BLADDER	Inverse variance weighted	10	-1.87865	3.17029	0.553463	1	-0.00181106	0.993017	3.71947	0.928888
SGLT2 inhibitor	Benign neoplasm: Bladder || id:finn-b-CD2_BENIGN_BLADDER	MR Egger	10	-1.76167	13.3372	0.898177				3.71939	0.881513
SGLT2 inhibitor	Benign neoplasm: Bladder || id:finn-b-CD2_BENIGN_BLADDER	Weighted median	10	-1.45327	4.02603	0.718122
SGLT2 inhibitor	Benign neoplasm: Bladder (all cancers excluded) || id:finn-b-CD2_BENIGN_BLADDER_EXALLC	Inverse variance weighted	10	-1.84135	3.11412	0.554325	1	-0.00278897	0.98905	3.64181	0.933369
SGLT2 inhibitor	Benign neoplasm: Bladder (all cancers excluded) || id:finn-b-CD2_BENIGN_BLADDER_EXALLC	MR Egger	10	-1.66122	13.0978	0.902203				3.64161	0.887926
SGLT2 inhibitor	Benign neoplasm: Bladder (all cancers excluded) || id:finn-b-CD2_BENIGN_BLADDER_EXALLC	Weighted median	10	-1.5179	3.99804	0.704196
SGLT2 inhibitor	Benign neoplasm of bone and articular cartilage || id:finn-b-CD2_BENIGN_BONE_CARTILAGE	Inverse variance weighted	10	1.3477	0.97407	0.166487	1	0.092595	0.172114	5.61147	0.778085
SGLT2 inhibitor	Benign neoplasm of bone and articular cartilage || id:finn-b-CD2_BENIGN_BONE_CARTILAGE	MR Egger	10	-4.63883	4.1093	0.291667				3.36278	0.909575
SGLT2 inhibitor	Benign neoplasm of bone and articular cartilage || id:finn-b-CD2_BENIGN_BONE_CARTILAGE	Weighted median	10	1.87427	1.29173	0.146788
SGLT2 inhibitor	Benign neoplasm of bone and articular cartilage (all cancers excluded) || id:finn-b-CD2_BENIGN_BONE_CARTILAGE_EXALLC	Inverse variance weighted	10	1.29357	0.97583	0.18497	1	0.0924089	0.173627	5.8566	0.75418
SGLT2 inhibitor	Benign neoplasm of bone and articular cartilage (all cancers excluded) || id:finn-b-CD2_BENIGN_BONE_CARTILAGE_EXALLC	MR Egger	10	-4.68097	4.11734	0.288489				3.62569	0.889219
SGLT2 inhibitor	Benign neoplasm of bone and articular cartilage (all cancers excluded) || id:finn-b-CD2_BENIGN_BONE_CARTILAGE_EXALLC	Weighted median	10	1.7971	1.28634	0.162395
SGLT2 inhibitor	Benign neoplasm: Bone and articular cartilage, unspecified || id:finn-b-CD2_BENIGN_BONE_CARTILAGE_NOS	Inverse variance weighted	10	-8.30221	3.46285	0.016507	1	-0.175809	0.446627	5.23293	0.813549
SGLT2 inhibitor	Benign neoplasm: Bone and articular cartilage, unspecified || id:finn-b-CD2_BENIGN_BONE_CARTILAGE_NOS	MR Egger	10	3.06731	14.6218	0.839086				4.59238	0.800121
SGLT2 inhibitor	Benign neoplasm: Bone and articular cartilage, unspecified || id:finn-b-CD2_BENIGN_BONE_CARTILAGE_NOS	Weighted median	10	-4.85421	4.51192	0.281988
SGLT2 inhibitor	""Benign neoplasm: Bone and articular cartilage, unspecified"" (all cancers excluded) || id:finn-b-CD2_BENIGN_BONE_CARTILAGE_NOS_EXALLC	Inverse variance weighted	10	-8.37339	3.46382	0.0156324	1	-0.176309	0.445466	5.25426	0.811605
SGLT2 inhibitor	""Benign neoplasm: Bone and articular cartilage, unspecified"" (all cancers excluded) || id:finn-b-CD2_BENIGN_BONE_CARTILAGE_NOS_EXALLC	MR Egger	10	3.0301	14.6266	0.841058				4.61031	0.798298
SGLT2 inhibitor	""Benign neoplasm: Bone and articular cartilage, unspecified"" (all cancers excluded) || id:finn-b-CD2_BENIGN_BONE_CARTILAGE_NOS_EXALLC	Weighted median	10	-4.98231	4.58223	0.276899
SGLT2 inhibitor	Benign neoplasm: Long bones of lower limb || id:finn-b-CD2_BENIGN_BONE_LONG_LOWER	Inverse variance weighted	10	3.47716	1.78081	0.0508704	1	0.277624	0.0247382	11.3169	0.254609
SGLT2 inhibitor	Benign neoplasm: Long bones of lower limb || id:finn-b-CD2_BENIGN_BONE_LONG_LOWER	MR Egger	10	-14.4666	6.69633	0.0627521				3.7085	0.882419
SGLT2 inhibitor	Benign neoplasm: Long bones of lower limb || id:finn-b-CD2_BENIGN_BONE_LONG_LOWER	Weighted median	10	2.67384	2.308	0.246656
SGLT2 inhibitor	Benign neoplasm: Long bones of lower limb (all cancers excluded) || id:finn-b-CD2_BENIGN_BONE_LONG_LOWER_EXALLC	Inverse variance weighted	10	3.45562	1.78022	0.0522441	1	0.27761	0.0248732	11.2843	0.256723
SGLT2 inhibitor	Benign neoplasm: Long bones of lower limb (all cancers excluded) || id:finn-b-CD2_BENIGN_BONE_LONG_LOWER_EXALLC	MR Egger	10	-14.4873	6.70451	0.0627089				3.69531	0.883515
SGLT2 inhibitor	Benign neoplasm: Long bones of lower limb (all cancers excluded) || id:finn-b-CD2_BENIGN_BONE_LONG_LOWER_EXALLC	Weighted median	10	2.47567	2.3128	0.284429
SGLT2 inhibitor	Benign neoplasm: Scapula and long bones of upper limb || id:finn-b-CD2_BENIGN_BONE_SCAPULA_LONG_UPPER	Inverse variance weighted	10	4.64164	2.97588	0.118818	1	0.114008	0.562435	3.6528	0.932745
SGLT2 inhibitor	Benign neoplasm: Scapula and long bones of upper limb || id:finn-b-CD2_BENIGN_BONE_SCAPULA_LONG_UPPER	MR Egger	10	-2.72923	12.5567	0.833374				3.28771	0.915027
SGLT2 inhibitor	Benign neoplasm: Scapula and long bones of upper limb || id:finn-b-CD2_BENIGN_BONE_SCAPULA_LONG_UPPER	Weighted median	10	5.02007	3.734	0.178812
SGLT2 inhibitor	Benign neoplasm: Scapula and long bones of upper limb (all cancers excluded) || id:finn-b-CD2_BENIGN_BONE_SCAPULA_LONG_UPPER_EXALLC	Inverse variance weighted	10	4.59552	2.97686	0.12265	1	0.113404	0.564622	3.67878	0.931256
SGLT2 inhibitor	Benign neoplasm: Scapula and long bones of upper limb (all cancers excluded) || id:finn-b-CD2_BENIGN_BONE_SCAPULA_LONG_UPPER_EXALLC	MR Egger	10	-2.73676	12.5626	0.833				3.31785	0.912858
SGLT2 inhibitor	Benign neoplasm: Scapula and long bones of upper limb (all cancers excluded) || id:finn-b-CD2_BENIGN_BONE_SCAPULA_LONG_UPPER_EXALLC	Weighted median	10	4.90622	3.72435	0.187727
SGLT2 inhibitor	Benign neoplasm: Short bones of lower limb || id:finn-b-CD2_BENIGN_BONE_SHORT_LOWER	Inverse variance weighted	10	10.5426	2.94401	0.000342232	0.959276	0.267407	0.189918	3.04525	0.962474
SGLT2 inhibitor	Benign neoplasm: Short bones of lower limb || id:finn-b-CD2_BENIGN_BONE_SHORT_LOWER	MR Egger	10	-6.74763	12.4245	0.601867				0.99344	0.998289
SGLT2 inhibitor	Benign neoplasm: Short bones of lower limb || id:finn-b-CD2_BENIGN_BONE_SHORT_LOWER	Weighted median	10	11.5791	3.83609	0.00254051
SGLT2 inhibitor	Benign neoplasm: Short bones of lower limb (all cancers excluded) || id:finn-b-CD2_BENIGN_BONE_SHORT_LOWER_EXALLC	Inverse variance weighted	10	10.4822	2.93851	0.000360828	1	0.268233	0.187881	3.10494	0.959989
SGLT2 inhibitor	Benign neoplasm: Short bones of lower limb (all cancers excluded) || id:finn-b-CD2_BENIGN_BONE_SHORT_LOWER_EXALLC	MR Egger	10	-6.86169	12.3992	0.595115				1.03189	0.998039
SGLT2 inhibitor	Benign neoplasm: Short bones of lower limb (all cancers excluded) || id:finn-b-CD2_BENIGN_BONE_SHORT_LOWER_EXALLC	Weighted median	10	11.4901	3.70975	0.00195312
SGLT2 inhibitor	Benign neoplasm: Short bones of upper limb || id:finn-b-CD2_BENIGN_BONE_SHORT_UPPER	Inverse variance weighted	10	-1.46565	2.38634	0.539094	1	-0.15065	0.348489	5.38432	0.799603
SGLT2 inhibitor	Benign neoplasm: Short bones of upper limb || id:finn-b-CD2_BENIGN_BONE_SHORT_UPPER	MR Egger	10	8.27406	10.0673	0.434956				4.39261	0.820078
SGLT2 inhibitor	Benign neoplasm: Short bones of upper limb || id:finn-b-CD2_BENIGN_BONE_SHORT_UPPER	Weighted median	10	-0.727886	2.9662	0.806152
SGLT2 inhibitor	Benign neoplasm: Short bones of upper limb (all cancers excluded) || id:finn-b-CD2_BENIGN_BONE_SHORT_UPPER_EXALLC	Inverse variance weighted	10	-1.49726	2.38847	0.530743	1	-0.151765	0.345358	5.53678	0.785233
SGLT2 inhibitor	Benign neoplasm: Short bones of upper limb (all cancers excluded) || id:finn-b-CD2_BENIGN_BONE_SHORT_UPPER_EXALLC	MR Egger	10	8.31273	10.0707	0.433049				4.53134	0.80629
SGLT2 inhibitor	Benign neoplasm: Short bones of upper limb (all cancers excluded) || id:finn-b-CD2_BENIGN_BONE_SHORT_UPPER_EXALLC	Weighted median	10	-0.757784	3.04604	0.803534
SGLT2 inhibitor	Benign neoplasm: Bones of skull and face || id:finn-b-CD2_BENIGN_BONE_SKULL_FACE	Inverse variance weighted	10	-4.69234	3.01514	0.119647	1	-0.118353	0.553383	1.91038	0.992807
SGLT2 inhibitor	Benign neoplasm: Bones of skull and face || id:finn-b-CD2_BENIGN_BONE_SKULL_FACE	MR Egger	10	2.96294	12.7372	0.821897				1.52772	0.992238
SGLT2 inhibitor	Benign neoplasm: Bones of skull and face || id:finn-b-CD2_BENIGN_BONE_SKULL_FACE	Weighted median	10	-4.38974	3.81313	0.249643
SGLT2 inhibitor	Benign neoplasm: Bones of skull and face (all cancers excluded) || id:finn-b-CD2_BENIGN_BONE_SKULL_FACE_EXALLC	Inverse variance weighted	10	-4.75408	3.01964	0.115397	1	-0.119841	0.549047	1.9326	0.992489
SGLT2 inhibitor	Benign neoplasm: Bones of skull and face (all cancers excluded) || id:finn-b-CD2_BENIGN_BONE_SKULL_FACE_EXALLC	MR Egger	10	2.99735	12.7544	0.820108				1.54131	0.992
SGLT2 inhibitor	Benign neoplasm: Bones of skull and face (all cancers excluded) || id:finn-b-CD2_BENIGN_BONE_SKULL_FACE_EXALLC	Weighted median	10	-4.41756	3.93629	0.261751
SGLT2 inhibitor	Benign neoplasm of brain and other parts of central nervous system || id:finn-b-CD2_BENIGN_BRAIN_CNS	Inverse variance weighted	10	-1.51113	1.10047	0.1697	1	-0.0358878	0.620704	2.56258	0.979153
SGLT2 inhibitor	Benign neoplasm of brain and other parts of central nervous system || id:finn-b-CD2_BENIGN_BRAIN_CNS	MR Egger	10	0.808617	4.63974	0.865975				2.29771	0.970498
SGLT2 inhibitor	Benign neoplasm of brain and other parts of central nervous system || id:finn-b-CD2_BENIGN_BRAIN_CNS	Weighted median	10	-1.57781	1.38844	0.255793
SGLT2 inhibitor	Benign neoplasm of brain and other parts of central nervous system (all cancers excluded) || id:finn-b-CD2_BENIGN_BRAIN_CNS_EXALLC	Inverse variance weighted	10	-1.55145	1.10106	0.158819	1	-0.0370539	0.609907	2.82821	0.970718
SGLT2 inhibitor	Benign neoplasm of brain and other parts of central nervous system (all cancers excluded) || id:finn-b-CD2_BENIGN_BRAIN_CNS_EXALLC	MR Egger	10	0.844367	4.64514	0.860281				2.54635	0.959534
SGLT2 inhibitor	Benign neoplasm of brain and other parts of central nervous system (all cancers excluded) || id:finn-b-CD2_BENIGN_BRAIN_CNS_EXALLC	Weighted median	10	-1.57766	1.33747	0.238162
SGLT2 inhibitor	Benign neoplasm: Brain, unspecified || id:finn-b-CD2_BENIGN_BRAIN_NOS	Inverse variance weighted	10	-1.68784	3.5647	0.635866	1	0.321718	0.192351	6.84514	0.653239
SGLT2 inhibitor	Benign neoplasm: Brain, unspecified || id:finn-b-CD2_BENIGN_BRAIN_NOS	MR Egger	10	-22.4869	15.038	0.173189				4.81829	0.77681
SGLT2 inhibitor	Benign neoplasm: Brain, unspecified || id:finn-b-CD2_BENIGN_BRAIN_NOS	Weighted median	10	0.950009	4.94144	0.847544
SGLT2 inhibitor	""Benign neoplasm: Brain, unspecified"" (all cancers excluded) || id:finn-b-CD2_BENIGN_BRAIN_NOS_EXALLC	Inverse variance weighted	10	-1.74485	3.56529	0.624559	1	0.321158	0.19301	6.87946	0.649667
SGLT2 inhibitor	""Benign neoplasm: Brain, unspecified"" (all cancers excluded) || id:finn-b-CD2_BENIGN_BRAIN_NOS_EXALLC	MR Egger	10	-22.5086	15.0375	0.172808				4.8593	0.772503
SGLT2 inhibitor	""Benign neoplasm: Brain, unspecified"" (all cancers excluded) || id:finn-b-CD2_BENIGN_BRAIN_NOS_EXALLC	Weighted median	10	0.915746	4.8486	0.850196
SGLT2 inhibitor	Benign neoplasm: Brain, supratentorial || id:finn-b-CD2_BENIGN_BRAIN_SUPRATENT	Inverse variance weighted	10	-3.77532	2.25473	0.0940515	1	-0.0573654	0.698835	2.35191	0.984605
SGLT2 inhibitor	Benign neoplasm: Brain, supratentorial || id:finn-b-CD2_BENIGN_BRAIN_SUPRATENT	MR Egger	10	-0.0659875	9.51842	0.994638				2.19101	0.974589
SGLT2 inhibitor	Benign neoplasm: Brain, supratentorial || id:finn-b-CD2_BENIGN_BRAIN_SUPRATENT	Weighted median	10	-3.66095	2.82071	0.194328
SGLT2 inhibitor	""Benign neoplasm: Brain, supratentorial"" (all cancers excluded) || id:finn-b-CD2_BENIGN_BRAIN_SUPRATENT_EXALLC	Inverse variance weighted	10	-3.83594	2.25587	0.0890506	1	-0.0570701	0.700443	2.36245	0.984357
SGLT2 inhibitor	""Benign neoplasm: Brain, supratentorial"" (all cancers excluded) || id:finn-b-CD2_BENIGN_BRAIN_SUPRATENT_EXALLC	MR Egger	10	-0.145181	9.52464	0.988212				2.20338	0.974133
SGLT2 inhibitor	""Benign neoplasm: Brain, supratentorial"" (all cancers excluded) || id:finn-b-CD2_BENIGN_BRAIN_SUPRATENT_EXALLC	Weighted median	10	-3.75296	2.83521	0.185603
SGLT2 inhibitor	Benign neoplasm of breast || id:finn-b-CD2_BENIGN_BREAST	Inverse variance weighted	10	2.05669	0.748384	0.00599268	1	-0.03182	0.521038	3.45583	0.943458
SGLT2 inhibitor	Benign neoplasm of breast || id:finn-b-CD2_BENIGN_BREAST	MR Egger	10	4.11336	3.15453	0.228515				3.00541	0.934017
SGLT2 inhibitor	Benign neoplasm of breast || id:finn-b-CD2_BENIGN_BREAST	Weighted median	10	2.42522	0.924745	0.00872657
SGLT2 inhibitor	Benign neoplasm of breast (all cancers excluded) || id:finn-b-CD2_BENIGN_BREAST_EXALLC	Inverse variance weighted	10	1.97848	0.751161	0.00844097	1	-0.0325651	0.512998	3.03447	0.962913
SGLT2 inhibitor	Benign neoplasm of breast (all cancers excluded) || id:finn-b-CD2_BENIGN_BREAST_EXALLC	MR Egger	10	4.08257	3.16435	0.23303				2.56593	0.958586
SGLT2 inhibitor	Benign neoplasm of breast (all cancers excluded) || id:finn-b-CD2_BENIGN_BREAST_EXALLC	Weighted median	10	2.34865	0.962226	0.0146528
SGLT2 inhibitor	Benign neoplasm: Bronchus and lung || id:finn-b-CD2_BENIGN_BRONCHUS_LUNG	Inverse variance weighted	10	-6.13039	2.7333	0.0249063	1	-0.150704	0.409433	4.10208	0.904567
SGLT2 inhibitor	Benign neoplasm: Bronchus and lung || id:finn-b-CD2_BENIGN_BRONCHUS_LUNG	MR Egger	10	3.60945	11.5189	0.762029				3.34446	0.91092
SGLT2 inhibitor	Benign neoplasm: Bronchus and lung || id:finn-b-CD2_BENIGN_BRONCHUS_LUNG	Weighted median	10	-6.22959	3.48666	0.0739867
SGLT2 inhibitor	Benign neoplasm: Bronchus and lung (all cancers excluded) || id:finn-b-CD2_BENIGN_BRONCHUS_LUNG_EXALLC	Inverse variance weighted	10	-6.15604	2.73552	0.0244229	1	-0.151061	0.408784	3.98961	0.912095
SGLT2 inhibitor	Benign neoplasm: Bronchus and lung (all cancers excluded) || id:finn-b-CD2_BENIGN_BRONCHUS_LUNG_EXALLC	MR Egger	10	3.60849	11.5312	0.762335				3.2298	0.91912
SGLT2 inhibitor	Benign neoplasm: Bronchus and lung (all cancers excluded) || id:finn-b-CD2_BENIGN_BRONCHUS_LUNG_EXALLC	Weighted median	10	-6.16983	3.55125	0.082322
SGLT2 inhibitor	Benign neoplasm: Caecum || id:finn-b-CD2_BENIGN_CAECUM	Inverse variance weighted	10	0.915124	1.07033	0.392557	1	0.0383198	0.587578	4.68832	0.860588
SGLT2 inhibitor	Benign neoplasm: Caecum || id:finn-b-CD2_BENIGN_CAECUM	MR Egger	10	-1.56256	4.51418	0.738162				4.36913	0.822379
SGLT2 inhibitor	Benign neoplasm: Caecum || id:finn-b-CD2_BENIGN_CAECUM	Weighted median	10	-0.0589675	1.33939	0.964884
SGLT2 inhibitor	Benign neoplasm: Caecum (all cancers excluded) || id:finn-b-CD2_BENIGN_CAECUM_EXALLC	Inverse variance weighted	10	0.898272	1.07355	0.402745	1	0.0373698	0.597879	4.83352	0.848572
SGLT2 inhibitor	Benign neoplasm: Caecum (all cancers excluded) || id:finn-b-CD2_BENIGN_CAECUM_EXALLC	MR Egger	10	-1.51816	4.52923	0.7461				4.53193	0.80623
SGLT2 inhibitor	Benign neoplasm: Caecum (all cancers excluded) || id:finn-b-CD2_BENIGN_CAECUM_EXALLC	Weighted median	10	0.0695807	1.37002	0.959494
SGLT2 inhibitor	Benign neoplasm: Choroid || id:finn-b-CD2_BENIGN_CHOROID	Inverse variance weighted	10	2.34592	1.38848	0.0911124	1	0.164754	0.0976685	6.63664	0.674892
SGLT2 inhibitor	Benign neoplasm: Choroid || id:finn-b-CD2_BENIGN_CHOROID	MR Egger	10	-8.29822	5.8445	0.193429				3.12139	0.92651
SGLT2 inhibitor	Benign neoplasm: Choroid || id:finn-b-CD2_BENIGN_CHOROID	Weighted median	10	2.32158	1.838	0.206552
SGLT2 inhibitor	Benign neoplasm: Choroid (all cancers excluded) || id:finn-b-CD2_BENIGN_CHOROID_EXALLC	Inverse variance weighted	10	2.32621	1.39014	0.0942571	1	0.165791	0.0963117	6.38597	0.700753
SGLT2 inhibitor	Benign neoplasm: Choroid (all cancers excluded) || id:finn-b-CD2_BENIGN_CHOROID_EXALLC	MR Egger	10	-8.38387	5.85227	0.189871				2.83653	0.944193
SGLT2 inhibitor	Benign neoplasm: Choroid (all cancers excluded) || id:finn-b-CD2_BENIGN_CHOROID_EXALLC	Weighted median	10	2.63626	1.8543	0.155112
SGLT2 inhibitor	Benign neoplasm: Colon || id:finn-b-CD2_BENIGN_COLON	Inverse variance weighted	10	0.364037	0.408019	0.372283	1	0.00127142	0.961954	1.1259	0.999088
SGLT2 inhibitor	Benign neoplasm: Colon || id:finn-b-CD2_BENIGN_COLON	MR Egger	10	0.281879	1.71848	0.873777				1.12348	0.997341
SGLT2 inhibitor	Benign neoplasm: Colon || id:finn-b-CD2_BENIGN_COLON	Weighted median	10	0.394412	0.51685	0.445399
SGLT2 inhibitor	Benign neoplasm: Colon (all cancers excluded) || id:finn-b-CD2_BENIGN_COLON_EXALLC	Inverse variance weighted	10	0.30759	0.413158	0.456583	1	-0.00016302	0.995183	1.77197	0.994582
SGLT2 inhibitor	Benign neoplasm: Colon (all cancers excluded) || id:finn-b-CD2_BENIGN_COLON_EXALLC	MR Egger	10	0.318127	1.74158	0.859605				1.77193	0.987223
SGLT2 inhibitor	Benign neoplasm: Colon (all cancers excluded) || id:finn-b-CD2_BENIGN_COLON_EXALLC	Weighted median	10	0.20007	0.515941	0.698181
SGLT2 inhibitor	Benign neoplasm: Colon, unspecified || id:finn-b-CD2_BENIGN_COLON_NOS	Inverse variance weighted	10	0.0698353	0.591741	0.906054	1	-0.0183262	0.638018	3.20402	0.955654
SGLT2 inhibitor	Benign neoplasm: Colon, unspecified || id:finn-b-CD2_BENIGN_COLON_NOS	MR Egger	10	1.25438	2.49398	0.628543				2.96497	0.936536
SGLT2 inhibitor	Benign neoplasm: Colon, unspecified || id:finn-b-CD2_BENIGN_COLON_NOS	Weighted median	10	0.0141911	0.75669	0.985037
SGLT2 inhibitor	""Benign neoplasm: Colon, unspecified"" (all cancers excluded) || id:finn-b-CD2_BENIGN_COLON_NOS_EXALLC	Inverse variance weighted	10	0.084339	0.59648	0.887558	1	-0.0189808	0.628739	3.81376	0.923237
SGLT2 inhibitor	""Benign neoplasm: Colon, unspecified"" (all cancers excluded) || id:finn-b-CD2_BENIGN_COLON_NOS_EXALLC	MR Egger	10	1.31078	2.5117	0.615899				3.56109	0.894397
SGLT2 inhibitor	""Benign neoplasm: Colon, unspecified"" (all cancers excluded) || id:finn-b-CD2_BENIGN_COLON_NOS_EXALLC	Weighted median	10	-0.0679794	0.764072	0.929106
SGLT2 inhibitor	Benign neoplasm of colon, rectum, anus and anal canal || id:finn-b-CD2_BENIGN_COLORECANI	Inverse variance weighted	10	-0.228078	0.368745	0.536229	1	-0.0244584	0.325145	3.3061	0.950914
SGLT2 inhibitor	Benign neoplasm of colon, rectum, anus and anal canal || id:finn-b-CD2_BENIGN_COLORECANI	MR Egger	10	1.35307	1.55275	0.408922				2.20721	0.973991
SGLT2 inhibitor	Benign neoplasm of colon, rectum, anus and anal canal || id:finn-b-CD2_BENIGN_COLORECANI	Weighted median	10	0.0635061	0.470309	0.892588
SGLT2 inhibitor	""Benign neoplasm of colon, rectum, anus and anal canal"" (all cancers excluded) || id:finn-b-CD2_BENIGN_COLORECANI_EXALLC	Inverse variance weighted	10	-0.265065	0.374419	0.478984	1	-0.0265252	0.295791	4.66944	0.86212
SGLT2 inhibitor	""Benign neoplasm of colon, rectum, anus and anal canal"" (all cancers excluded) || id:finn-b-CD2_BENIGN_COLORECANI_EXALLC	MR Egger	10	1.44906	1.57752	0.385181				3.41828	0.905439
SGLT2 inhibitor	""Benign neoplasm of colon, rectum, anus and anal canal"" (all cancers excluded) || id:finn-b-CD2_BENIGN_COLORECANI_EXALLC	Weighted median	10	0.0127251	0.487081	0.979158
SGLT2 inhibitor	Benign neoplasm: Conjunctiva || id:finn-b-CD2_BENIGN_CONJUNCTIVA	Inverse variance weighted	10	-0.765884	1.65462	0.643453	1	0.173486	0.136865	6.69705	0.668627
SGLT2 inhibitor	Benign neoplasm: Conjunctiva || id:finn-b-CD2_BENIGN_CONJUNCTIVA	MR Egger	10	-11.9854	6.98486	0.124515				3.96358	0.860394
SGLT2 inhibitor	Benign neoplasm: Conjunctiva || id:finn-b-CD2_BENIGN_CONJUNCTIVA	Weighted median	10	0.322845	2.30509	0.888614
SGLT2 inhibitor	Benign neoplasm: Conjunctiva (all cancers excluded) || id:finn-b-CD2_BENIGN_CONJUNCTIVA_EXALLC	Inverse variance weighted	10	-0.850462	1.65668	0.607704	1	0.17349	0.137276	6.55795	0.683035
SGLT2 inhibitor	Benign neoplasm: Conjunctiva (all cancers excluded) || id:finn-b-CD2_BENIGN_CONJUNCTIVA_EXALLC	MR Egger	10	-12.0697	6.99312	0.122636				3.83106	0.872035
SGLT2 inhibitor	Benign neoplasm: Conjunctiva (all cancers excluded) || id:finn-b-CD2_BENIGN_CONJUNCTIVA_EXALLC	Weighted median	10	0.263824	2.2071	0.904852
SGLT2 inhibitor	Other benign neoplasms of connective and other soft tissue || id:finn-b-CD2_BENIGN_CONNECTIVE_SOFT	Inverse variance weighted	10	0.312189	0.866407	0.718603	1	0.00112468	0.984166	3.13404	0.958743
SGLT2 inhibitor	Other benign neoplasms of connective and other soft tissue || id:finn-b-CD2_BENIGN_CONNECTIVE_SOFT	MR Egger	10	0.23948	3.65535	0.949372				3.13362	0.925694
SGLT2 inhibitor	Other benign neoplasms of connective and other soft tissue || id:finn-b-CD2_BENIGN_CONNECTIVE_SOFT	Weighted median	10	0.284783	1.087	0.79333
SGLT2 inhibitor	Other benign neoplasms of connective and other soft tissue (all cancers excluded) || id:finn-b-CD2_BENIGN_CONNECTIVE_SOFT_EXALLC	Inverse variance weighted	10	0.26298	0.865845	0.761336	1	0.00193807	0.972708	3.21974	0.954942
SGLT2 inhibitor	Other benign neoplasms of connective and other soft tissue (all cancers excluded) || id:finn-b-CD2_BENIGN_CONNECTIVE_SOFT_EXALLC	MR Egger	10	0.13767	3.65425	0.970871				3.2185	0.919907
SGLT2 inhibitor	Other benign neoplasms of connective and other soft tissue (all cancers excluded) || id:finn-b-CD2_BENIGN_CONNECTIVE_SOFT_EXALLC	Weighted median	10	0.00925161	1.10445	0.993316
SGLT2 inhibitor	Benign neoplasm: Connective and other soft tissue of head, face and neck || id:finn-b-CD2_BENIGN_CONNSOFT_HEADFACETRUNK	Inverse variance weighted	10	1.4512	2.13108	0.495892	1	0.184577	0.19465	9.64803	0.379723
SGLT2 inhibitor	Benign neoplasm: Connective and other soft tissue of head, face and neck || id:finn-b-CD2_BENIGN_CONNSOFT_HEADFACETRUNK	MR Egger	10	-10.4797	8.67639	0.261601				7.64438	0.468956
SGLT2 inhibitor	Benign neoplasm: Connective and other soft tissue of head, face and neck || id:finn-b-CD2_BENIGN_CONNSOFT_HEADFACETRUNK	Weighted median	10	4.93135	2.96332	0.0960865
SGLT2 inhibitor	""Benign neoplasm: Connective and other soft tissue of head, face and neck"" (all cancers excluded) || id:finn-b-CD2_BENIGN_CONNSOFT_HEADFACETRUNK_EXALLC	Inverse variance weighted	10	1.44354	2.1343	0.498815	1	0.185581	0.1921	9.69489	0.375745
SGLT2 inhibitor	""Benign neoplasm: Connective and other soft tissue of head, face and neck"" (all cancers excluded) || id:finn-b-CD2_BENIGN_CONNSOFT_HEADFACETRUNK_EXALLC	MR Egger	10	-10.5521	8.66796	0.258153				7.66549	0.466809
SGLT2 inhibitor	""Benign neoplasm: Connective and other soft tissue of head, face and neck"" (all cancers excluded) || id:finn-b-CD2_BENIGN_CONNSOFT_HEADFACETRUNK_EXALLC	Weighted median	10	4.87154	2.94206	0.0977575
SGLT2 inhibitor	Benign neoplasm: Connective and other soft tissue of lower limb, including hip || id:finn-b-CD2_BENIGN_CONNSOFT_LOWERLIMB	Inverse variance weighted	10	2.27439	1.82575	0.212864	1	0.0820571	0.498014	2.36052	0.984402
SGLT2 inhibitor	Benign neoplasm: Connective and other soft tissue of lower limb, including hip || id:finn-b-CD2_BENIGN_CONNSOFT_LOWERLIMB	MR Egger	10	-3.02826	7.69088	0.704055				1.85676	0.985093
SGLT2 inhibitor	Benign neoplasm: Connective and other soft tissue of lower limb, including hip || id:finn-b-CD2_BENIGN_CONNSOFT_LOWERLIMB	Weighted median	10	1.71805	2.34466	0.463711
SGLT2 inhibitor	""Benign neoplasm: Connective and other soft tissue of lower limb, including hip"" (all cancers excluded) || id:finn-b-CD2_BENIGN_CONNSOFT_LOWERLIMB_EXALLC	Inverse variance weighted	10	2.2142	1.82472	0.224959	1	0.0795221	0.510842	2.49993	0.980885
SGLT2 inhibitor	""Benign neoplasm: Connective and other soft tissue of lower limb, including hip"" (all cancers excluded) || id:finn-b-CD2_BENIGN_CONNSOFT_LOWERLIMB_EXALLC	MR Egger	10	-2.92506	7.68838	0.713512				2.02644	0.980191
SGLT2 inhibitor	""Benign neoplasm: Connective and other soft tissue of lower limb, including hip"" (all cancers excluded) || id:finn-b-CD2_BENIGN_CONNSOFT_LOWERLIMB_EXALLC	Weighted median	10	1.51357	2.23139	0.497578
SGLT2 inhibitor	Benign neoplasm: Connective and other soft tissue, unspecified || id:finn-b-CD2_BENIGN_CONNSOFT_NOS	Inverse variance weighted	10	-3.85783	2.79715	0.167833	1	-0.115316	0.53354	3.3913	0.946744
SGLT2 inhibitor	Benign neoplasm: Connective and other soft tissue, unspecified || id:finn-b-CD2_BENIGN_CONNSOFT_NOS	MR Egger	10	3.59671	11.7944	0.768187				2.96802	0.936349
SGLT2 inhibitor	Benign neoplasm: Connective and other soft tissue, unspecified || id:finn-b-CD2_BENIGN_CONNSOFT_NOS	Weighted median	10	-2.28941	3.6105	0.526016
SGLT2 inhibitor	""Benign neoplasm: Connective and other soft tissue, unspecified"" (all cancers excluded) || id:finn-b-CD2_BENIGN_CONNSOFT_NOS_EXALLC	Inverse variance weighted	10	-3.88653	2.80903	0.166486	1	-0.114331	0.538558	3.41019	0.945794
SGLT2 inhibitor	""Benign neoplasm: Connective and other soft tissue, unspecified"" (all cancers excluded) || id:finn-b-CD2_BENIGN_CONNSOFT_NOS_EXALLC	MR Egger	10	3.50455	11.8427	0.774823				2.99746	0.934517
SGLT2 inhibitor	""Benign neoplasm: Connective and other soft tissue, unspecified"" (all cancers excluded) || id:finn-b-CD2_BENIGN_CONNSOFT_NOS_EXALLC	Weighted median	10	-2.26431	3.66295	0.536465
SGLT2 inhibitor	Benign neoplasm: Connective and other soft tissue of trunk, unspecified || id:finn-b-CD2_BENIGN_CONNSOFT_TRUNK	Inverse variance weighted	10	0.801548	3.5395	0.820845	1	-0.0941111	0.685328	3.32667	0.949925
SGLT2 inhibitor	Benign neoplasm: Connective and other soft tissue of trunk, unspecified || id:finn-b-CD2_BENIGN_CONNSOFT_TRUNK	MR Egger	10	6.87932	14.8874	0.656324				3.15002	0.924593
SGLT2 inhibitor	Benign neoplasm: Connective and other soft tissue of trunk, unspecified || id:finn-b-CD2_BENIGN_CONNSOFT_TRUNK	Weighted median	10	2.78913	4.45851	0.531594
SGLT2 inhibitor	""Benign neoplasm: Connective and other soft tissue of trunk, unspecified"" (all cancers excluded) || id:finn-b-CD2_BENIGN_CONNSOFT_TRUNK_EXALLC	Inverse variance weighted	10	0.783559	3.54803	0.825214	1	-0.0947129	0.684066	3.29068	0.951647
SGLT2 inhibitor	""Benign neoplasm: Connective and other soft tissue of trunk, unspecified"" (all cancers excluded) || id:finn-b-CD2_BENIGN_CONNSOFT_TRUNK_EXALLC	MR Egger	10	6.90049	14.9197	0.656035				3.11251	0.927099
SGLT2 inhibitor	""Benign neoplasm: Connective and other soft tissue of trunk, unspecified"" (all cancers excluded) || id:finn-b-CD2_BENIGN_CONNSOFT_TRUNK_EXALLC	Weighted median	10	2.89606	4.58323	0.527464
SGLT2 inhibitor	Benign neoplasm: Connective and other soft tissue of upper limb, including shoulder || id:finn-b-CD2_BENIGN_CONNSOFT_UPPERLIMB	Inverse variance weighted	10	-0.237555	1.37582	0.862915	1	-0.0475975	0.600646	2.35792	0.984463
SGLT2 inhibitor	Benign neoplasm: Connective and other soft tissue of upper limb, including shoulder || id:finn-b-CD2_BENIGN_CONNSOFT_UPPERLIMB	MR Egger	10	2.84222	5.81654	0.638207				2.06095	0.979086
SGLT2 inhibitor	Benign neoplasm: Connective and other soft tissue of upper limb, including shoulder || id:finn-b-CD2_BENIGN_CONNSOFT_UPPERLIMB	Weighted median	10	0.281691	1.78524	0.874623
SGLT2 inhibitor	""Benign neoplasm: Connective and other soft tissue of upper limb, including shoulder"" (all cancers excluded) || id:finn-b-CD2_BENIGN_CONNSOFT_UPPERLIMB_EXALLC	Inverse variance weighted	10	-0.277682	1.37804	0.840304	1	-0.0454732	0.617245	2.3142	0.98547
SGLT2 inhibitor	""Benign neoplasm: Connective and other soft tissue of upper limb, including shoulder"" (all cancers excluded) || id:finn-b-CD2_BENIGN_CONNSOFT_UPPERLIMB_EXALLC	MR Egger	10	2.66455	5.82516	0.659534				2.04396	0.979635
SGLT2 inhibitor	""Benign neoplasm: Connective and other soft tissue of upper limb, including shoulder"" (all cancers excluded) || id:finn-b-CD2_BENIGN_CONNSOFT_UPPERLIMB_EXALLC	Weighted median	10	0.319805	1.74244	0.854375
SGLT2 inhibitor	Other benign neoplasm of uterus: Corpus uteri || id:finn-b-CD2_BENIGN_CORPUS_UTERI	Inverse variance weighted	10	14.6736	3.4192	1.77e-05	0.0496131	0.0513908	0.822723	8.52057	0.482652
SGLT2 inhibitor	Other benign neoplasm of uterus: Corpus uteri || id:finn-b-CD2_BENIGN_CORPUS_UTERI	MR Egger	10	11.3579	14.7471	0.463329				8.46386	0.389518
SGLT2 inhibitor	Other benign neoplasm of uterus: Corpus uteri || id:finn-b-CD2_BENIGN_CORPUS_UTERI	Weighted median	10	18.432	4.79184	0.000119793
SGLT2 inhibitor	Other benign neoplasm of uterus: Corpus uteri (all cancers excluded) || id:finn-b-CD2_BENIGN_CORPUS_UTERI_EXALLC	Inverse variance weighted	10	13.8275	3.32214	3.15e-05	0.0882945	0.0448298	0.835929	7.81152	0.553247
SGLT2 inhibitor	Other benign neoplasm of uterus: Corpus uteri (all cancers excluded) || id:finn-b-CD2_BENIGN_CORPUS_UTERI_EXALLC	MR Egger	10	10.9361	13.9159	0.454586				7.76574	0.456682
SGLT2 inhibitor	Other benign neoplasm of uterus: Corpus uteri (all cancers excluded) || id:finn-b-CD2_BENIGN_CORPUS_UTERI_EXALLC	Weighted median	10	17.2735	4.51188	0.000128954
SGLT2 inhibitor	Benign neoplasm: Cranial nerves || id:finn-b-CD2_BENIGN_CRANIAL_NERVE	Inverse variance weighted	10	-2.4812	1.76332	0.159392	1	-0.180607	0.144549	5.87657	0.752205
SGLT2 inhibitor	Benign neoplasm: Cranial nerves || id:finn-b-CD2_BENIGN_CRANIAL_NERVE	MR Egger	10	9.19182	7.43135	0.251201				3.26201	0.916855
SGLT2 inhibitor	Benign neoplasm: Cranial nerves || id:finn-b-CD2_BENIGN_CRANIAL_NERVE	Weighted median	10	-3.1353	2.41717	0.194599
SGLT2 inhibitor	Benign neoplasm: Cranial nerves (all cancers excluded) || id:finn-b-CD2_BENIGN_CRANIAL_NERVE_EXALLC	Inverse variance weighted	10	-2.60171	1.76404	0.140251	1	-0.183008	0.140194	5.8803	0.751836
SGLT2 inhibitor	Benign neoplasm: Cranial nerves (all cancers excluded) || id:finn-b-CD2_BENIGN_CRANIAL_NERVE_EXALLC	MR Egger	10	9.22752	7.43688	0.249839				3.1994	0.921228
SGLT2 inhibitor	Benign neoplasm: Cranial nerves (all cancers excluded) || id:finn-b-CD2_BENIGN_CRANIAL_NERVE_EXALLC	Weighted median	10	-3.15647	2.37583	0.183988
SGLT2 inhibitor	Benign neoplasm: Descending colon || id:finn-b-CD2_BENIGN_DESCENDING_COLON	Inverse variance weighted	10	2.33482	1.30454	0.073492	1	-0.0286224	0.738074	6.31512	0.708012
SGLT2 inhibitor	Benign neoplasm: Descending colon || id:finn-b-CD2_BENIGN_DESCENDING_COLON	MR Egger	10	4.18476	5.4995	0.468529				6.19522	0.625375
SGLT2 inhibitor	Benign neoplasm: Descending colon || id:finn-b-CD2_BENIGN_DESCENDING_COLON	Weighted median	10	2.91515	1.69337	0.085159
SGLT2 inhibitor	Benign neoplasm: Descending colon (all cancers excluded) || id:finn-b-CD2_BENIGN_DESCENDING_COLON_EXALLC	Inverse variance weighted	10	2.23636	1.30771	0.0872418	1	-0.0328447	0.702349	5.73742	0.765884
SGLT2 inhibitor	Benign neoplasm: Descending colon (all cancers excluded) || id:finn-b-CD2_BENIGN_DESCENDING_COLON_EXALLC	MR Egger	10	4.36021	5.51839	0.452238				5.58048	0.694108
SGLT2 inhibitor	Benign neoplasm: Descending colon (all cancers excluded) || id:finn-b-CD2_BENIGN_DESCENDING_COLON_EXALLC	Weighted median	10	2.78735	1.71433	0.103967
SGLT2 inhibitor	Benign neoplasm: Duodenum || id:finn-b-CD2_BENIGN_DUODENUM	Inverse variance weighted	10	-4.12358	1.9443	0.0339337	1	-0.171079	0.202316	8.96987	0.44006
SGLT2 inhibitor	Benign neoplasm: Duodenum || id:finn-b-CD2_BENIGN_DUODENUM	MR Egger	10	6.93606	8.19704	0.422047				7.04094	0.532222
SGLT2 inhibitor	Benign neoplasm: Duodenum || id:finn-b-CD2_BENIGN_DUODENUM	Weighted median	10	-4.30232	2.73245	0.115365
SGLT2 inhibitor	Benign neoplasm: Duodenum (all cancers excluded) || id:finn-b-CD2_BENIGN_DUODENUM_EXALLC	Inverse variance weighted	10	-4.09235	1.94618	0.0354874	1	-0.171423	0.20171	8.85086	0.451153
SGLT2 inhibitor	Benign neoplasm: Duodenum (all cancers excluded) || id:finn-b-CD2_BENIGN_DUODENUM_EXALLC	MR Egger	10	6.98708	8.19977	0.418931				6.91617	0.545704
SGLT2 inhibitor	Benign neoplasm: Duodenum (all cancers excluded) || id:finn-b-CD2_BENIGN_DUODENUM_EXALLC	Weighted median	10	-4.27419	2.69593	0.11287
SGLT2 inhibitor	Benign neoplasm: Middle ear, nasal cavity and accessory sinuses || id:finn-b-CD2_BENIGN_EAR_NASAL_SINUS	Inverse variance weighted	10	1.93892	1.48876	0.192788	1	0.170118	0.109083	8.07339	0.526767
SGLT2 inhibitor	Benign neoplasm: Middle ear, nasal cavity and accessory sinuses || id:finn-b-CD2_BENIGN_EAR_NASAL_SINUS	MR Egger	10	-9.06011	6.28006	0.187095				4.82326	0.776288
SGLT2 inhibitor	Benign neoplasm: Middle ear, nasal cavity and accessory sinuses || id:finn-b-CD2_BENIGN_EAR_NASAL_SINUS	Weighted median	10	-0.654333	1.91184	0.732161
SGLT2 inhibitor	""Benign neoplasm: Middle ear, nasal cavity and accessory sinuses"" (all cancers excluded) || id:finn-b-CD2_BENIGN_EAR_NASAL_SINUS_EXALLC	Inverse variance weighted	10	1.91095	1.489	0.199359	1	0.170447	0.108475	7.85641	0.54868
SGLT2 inhibitor	""Benign neoplasm: Middle ear, nasal cavity and accessory sinuses"" (all cancers excluded) || id:finn-b-CD2_BENIGN_EAR_NASAL_SINUS_EXALLC	MR Egger	10	-9.10942	6.27959	0.184932				4.59308	0.80005
SGLT2 inhibitor	""Benign neoplasm: Middle ear, nasal cavity and accessory sinuses"" (all cancers excluded) || id:finn-b-CD2_BENIGN_EAR_NASAL_SINUS_EXALLC	Weighted median	10	-0.67448	2.02112	0.738594
SGLT2 inhibitor	Benign neoplasm of middle ear and respiratory system || id:finn-b-CD2_BENIGN_EAR_RESP	Inverse variance weighted	10	1.23781	1.03355	0.231063	1	0.123316	0.0965298	5.29701	0.807687
SGLT2 inhibitor	Benign neoplasm of middle ear and respiratory system || id:finn-b-CD2_BENIGN_EAR_RESP	MR Egger	10	-6.73268	4.35826	0.160973				1.75311	0.987668
SGLT2 inhibitor	Benign neoplasm of middle ear and respiratory system || id:finn-b-CD2_BENIGN_EAR_RESP	Weighted median	10	1.31642	1.41018	0.350555
SGLT2 inhibitor	Benign neoplasm of middle ear and respiratory system (all cancers excluded) || id:finn-b-CD2_BENIGN_EAR_RESP_EXALLC	Inverse variance weighted	10	1.17834	1.0353	0.255055	1	0.122576	0.0986357	5.13587	0.822307
SGLT2 inhibitor	Benign neoplasm of middle ear and respiratory system (all cancers excluded) || id:finn-b-CD2_BENIGN_EAR_RESP_EXALLC	MR Egger	10	-6.746	4.36558	0.160863				1.64462	0.990038
SGLT2 inhibitor	Benign neoplasm of middle ear and respiratory system (all cancers excluded) || id:finn-b-CD2_BENIGN_EAR_RESP_EXALLC	Weighted median	10	1.52227	1.39386	0.274778
SGLT2 inhibitor	Benign neoplasm of other and unspecified endocrine glands || id:finn-b-CD2_BENIGN_ENDOCRINE_OTH	Inverse variance weighted	10	-1.29956	0.917482	0.156647	1	-0.0384471	0.540513	11.0256	0.273958
SGLT2 inhibitor	Benign neoplasm of other and unspecified endocrine glands || id:finn-b-CD2_BENIGN_ENDOCRINE_OTH	MR Egger	10	1.18481	4.00046	0.774645				10.4898	0.232319
SGLT2 inhibitor	Benign neoplasm of other and unspecified endocrine glands || id:finn-b-CD2_BENIGN_ENDOCRINE_OTH	Weighted median	10	-1.84101	1.18406	0.119988
SGLT2 inhibitor	Benign neoplasm of other and unspecified endocrine glands (all cancers excluded) || id:finn-b-CD2_BENIGN_ENDOCRINE_OTH_EXALLC	Inverse variance weighted	10	-1.41928	0.923592	0.124367	1	-0.0387622	0.539719	11.1167	0.267796
SGLT2 inhibitor	Benign neoplasm of other and unspecified endocrine glands (all cancers excluded) || id:finn-b-CD2_BENIGN_ENDOCRINE_OTH_EXALLC	MR Egger	10	1.08566	4.02557	0.794224				10.5743	0.227004
SGLT2 inhibitor	Benign neoplasm of other and unspecified endocrine glands (all cancers excluded) || id:finn-b-CD2_BENIGN_ENDOCRINE_OTH_EXALLC	Weighted median	10	-2.05989	1.20737	0.0879893
SGLT2 inhibitor	Benign neoplasms (all cancers excluded) || id:finn-b-CD2_BENIGN_EXALLC	Inverse variance weighted	10	-0.11336	0.193316	0.557609	1	0.0100339	0.436776	5.72451	0.767143
SGLT2 inhibitor	Benign neoplasms (all cancers excluded) || id:finn-b-CD2_BENIGN_EXALLC	MR Egger	10	-0.762248	0.816015	0.37758				5.05458	0.751727
SGLT2 inhibitor	Benign neoplasms (all cancers excluded) || id:finn-b-CD2_BENIGN_EXALLC	Weighted median	10	-0.210936	0.248573	0.396109
SGLT2 inhibitor	Benign neoplasm of eye and adnexa || id:finn-b-CD2_BENIGN_EYE	Inverse variance weighted	10	-0.709859	0.969449	0.464029	1	0.115738	0.0963517	8.27212	0.506973
SGLT2 inhibitor	Benign neoplasm of eye and adnexa || id:finn-b-CD2_BENIGN_EYE	MR Egger	10	-8.18985	4.08748	0.0800629				4.7237	0.786658
SGLT2 inhibitor	Benign neoplasm of eye and adnexa || id:finn-b-CD2_BENIGN_EYE	Weighted median	10	-0.813107	1.32874	0.540577
SGLT2 inhibitor	Benign neoplasm of eye and adnexa (all cancers excluded) || id:finn-b-CD2_BENIGN_EYE_EXALLC	Inverse variance weighted	10	-0.767676	0.971498	0.429412	1	0.114872	0.098981	7.83059	0.551305
SGLT2 inhibitor	Benign neoplasm of eye and adnexa (all cancers excluded) || id:finn-b-CD2_BENIGN_EYE_EXALLC	MR Egger	10	-8.19225	4.09531	0.0804666				4.34782	0.824458
SGLT2 inhibitor	Benign neoplasm of eye and adnexa (all cancers excluded) || id:finn-b-CD2_BENIGN_EYE_EXALLC	Weighted median	10	-0.825662	1.31051	0.528676
SGLT2 inhibitor	Benign neoplasm of other and unspecified female genital organs || id:finn-b-CD2_BENIGN_FEMALE_GEN_OTH	Inverse variance weighted	10	2.60324	1.2989	0.0450502	1	0.141344	0.124321	6.41463	0.69781
SGLT2 inhibitor	Benign neoplasm of other and unspecified female genital organs || id:finn-b-CD2_BENIGN_FEMALE_GEN_OTH	MR Egger	10	-6.52999	5.47577	0.267224				3.46674	0.901756
SGLT2 inhibitor	Benign neoplasm of other and unspecified female genital organs || id:finn-b-CD2_BENIGN_FEMALE_GEN_OTH	Weighted median	10	3.81237	1.75511	0.0298438
SGLT2 inhibitor	Benign neoplasm of other and unspecified female genital organs (all cancers excluded) || id:finn-b-CD2_BENIGN_FEMALE_GEN_OTH_EXALLC	Inverse variance weighted	10	2.48419	1.30156	0.0563097	1	0.137147	0.134799	6.27796	0.711808
SGLT2 inhibitor	Benign neoplasm of other and unspecified female genital organs (all cancers excluded) || id:finn-b-CD2_BENIGN_FEMALE_GEN_OTH_EXALLC	MR Egger	10	-6.37832	5.48457	0.278361				3.51101	0.898334
SGLT2 inhibitor	Benign neoplasm of other and unspecified female genital organs (all cancers excluded) || id:finn-b-CD2_BENIGN_FEMALE_GEN_OTH_EXALLC	Weighted median	10	3.76238	1.7608	0.0326187
SGLT2 inhibitor	Haemangioma and lymphangioma, any site || id:finn-b-CD2_BENIGN_HEAMANGIOMA_LYMPHANGIOMA	Inverse variance weighted	10	-3.77101	1.0876	0.000525746	1	-0.165966	0.0247099	11.8202	0.223634
SGLT2 inhibitor	Haemangioma and lymphangioma, any site || id:finn-b-CD2_BENIGN_HEAMANGIOMA_LYMPHANGIOMA	MR Egger	10	6.95807	4.00278	0.120353				4.20773	0.837912
SGLT2 inhibitor	Haemangioma and lymphangioma, any site || id:finn-b-CD2_BENIGN_HEAMANGIOMA_LYMPHANGIOMA	Weighted median	10	-3.16023	1.33267	0.0177231
SGLT2 inhibitor	""Haemangioma and lymphangioma, any site"" (all cancers excluded) || id:finn-b-CD2_BENIGN_HEAMANGIOMA_LYMPHANGIOMA_EXALLC	Inverse variance weighted	10	-3.80398	1.08423	0.00045068	1	-0.166087	0.0246821	11.7322	0.228831
SGLT2 inhibitor	""Haemangioma and lymphangioma, any site"" (all cancers excluded) || id:finn-b-CD2_BENIGN_HEAMANGIOMA_LYMPHANGIOMA_EXALLC	MR Egger	10	6.93052	4.00383	0.121702				4.11567	0.846539
SGLT2 inhibitor	""Haemangioma and lymphangioma, any site"" (all cancers excluded) || id:finn-b-CD2_BENIGN_HEAMANGIOMA_LYMPHANGIOMA_EXALLC	Weighted median	10	-3.1188	1.35145	0.021014
SGLT2 inhibitor	Haemangioma, any site || id:finn-b-CD2_BENIGN_HEMANGIOMA	Inverse variance weighted	10	-4.55854	1.10222	3.54e-05	0.0992262	-0.158841	0.0347204	11.2202	0.260919
SGLT2 inhibitor	Haemangioma, any site || id:finn-b-CD2_BENIGN_HEMANGIOMA	MR Egger	10	5.70828	4.16113	0.207358				4.76947	0.781907
SGLT2 inhibitor	Haemangioma, any site || id:finn-b-CD2_BENIGN_HEMANGIOMA	Weighted median	10	-3.70482	1.36565	0.00667053
SGLT2 inhibitor	""Haemangioma, any site"" (all cancers excluded) || id:finn-b-CD2_BENIGN_HEMANGIOMA_EXALLC	Inverse variance weighted	10	-4.59686	1.1028	3.07e-05	0.0860521	-0.159166	0.0344241	11.2412	0.259539
SGLT2 inhibitor	""Haemangioma, any site"" (all cancers excluded) || id:finn-b-CD2_BENIGN_HEMANGIOMA_EXALLC	MR Egger	10	5.69134	4.1607	0.208536				4.76249	0.782634
SGLT2 inhibitor	""Haemangioma, any site"" (all cancers excluded) || id:finn-b-CD2_BENIGN_HEMANGIOMA_EXALLC	Weighted median	10	-3.59716	1.39295	0.00981156
SGLT2 inhibitor	Benign neoplasm of other and unspecified intrathoracic organs || id:finn-b-CD2_BENIGN_INTRATHORACIC	Inverse variance weighted	10	2.10604	2.81639	0.454592	1	0.0814807	0.659853	1.05309	0.999305
SGLT2 inhibitor	Benign neoplasm of other and unspecified intrathoracic organs || id:finn-b-CD2_BENIGN_INTRATHORACIC	MR Egger	10	-3.15791	11.8588	0.796749				0.844277	0.999054
SGLT2 inhibitor	Benign neoplasm of other and unspecified intrathoracic organs || id:finn-b-CD2_BENIGN_INTRATHORACIC	Weighted median	10	2.09196	3.49302	0.549241
SGLT2 inhibitor	Benign neoplasm of other and unspecified intrathoracic organs (all cancers excluded) || id:finn-b-CD2_BENIGN_INTRATHORACIC_EXALLC	Inverse variance weighted	10	2.07129	2.81472	0.461805	1	0.0826492	0.655193	1.05783	0.999292
SGLT2 inhibitor	Benign neoplasm of other and unspecified intrathoracic organs (all cancers excluded) || id:finn-b-CD2_BENIGN_INTRATHORACIC_EXALLC	MR Egger	10	-3.26903	11.8548	0.789726				0.842779	0.99906
SGLT2 inhibitor	Benign neoplasm of other and unspecified intrathoracic organs (all cancers excluded) || id:finn-b-CD2_BENIGN_INTRATHORACIC_EXALLC	Weighted median	10	2.19114	3.36749	0.515256
SGLT2 inhibitor	Benign neoplasm: Kidney || id:finn-b-CD2_BENIGN_KIDNEY	Inverse variance weighted	10	0.488215	1.70557	0.774688	1	0.032585	0.770513	1.98599	0.991687
SGLT2 inhibitor	Benign neoplasm: Kidney || id:finn-b-CD2_BENIGN_KIDNEY	MR Egger	10	-1.61706	7.18157	0.827494				1.89491	0.984066
SGLT2 inhibitor	Benign neoplasm: Kidney || id:finn-b-CD2_BENIGN_KIDNEY	Weighted median	10	1.27888	2.06686	0.536078
SGLT2 inhibitor	Benign neoplasm: Kidney (all cancers excluded) || id:finn-b-CD2_BENIGN_KIDNEY_EXALLC	Inverse variance weighted	10	0.40906	1.70694	0.810605	1	0.0305795	0.784344	1.97836	0.991805
SGLT2 inhibitor	Benign neoplasm: Kidney (all cancers excluded) || id:finn-b-CD2_BENIGN_KIDNEY_EXALLC	MR Egger	10	-1.56699	7.18754	0.832876				1.89826	0.983974
SGLT2 inhibitor	Benign neoplasm: Kidney (all cancers excluded) || id:finn-b-CD2_BENIGN_KIDNEY_EXALLC	Weighted median	10	1.1234	2.20679	0.610707
SGLT2 inhibitor	Benign neoplasm: Larynx || id:finn-b-CD2_BENIGN_LARYNX	Inverse variance weighted	10	4.57648	1.66581	0.00600883	1	0.168819	0.148471	7.39082	0.596499
SGLT2 inhibitor	Benign neoplasm: Larynx || id:finn-b-CD2_BENIGN_LARYNX	MR Egger	10	-6.33644	7.02488	0.393403				4.83378	0.775185
SGLT2 inhibitor	Benign neoplasm: Larynx || id:finn-b-CD2_BENIGN_LARYNX	Weighted median	10	5.41759	2.25899	0.0164741
SGLT2 inhibitor	Benign neoplasm: Larynx (all cancers excluded) || id:finn-b-CD2_BENIGN_LARYNX_EXALLC	Inverse variance weighted	10	4.44323	1.66645	0.00766963	1	0.166214	0.154227	7.77831	0.556632
SGLT2 inhibitor	Benign neoplasm: Larynx (all cancers excluded) || id:finn-b-CD2_BENIGN_LARYNX_EXALLC	MR Egger	10	-6.30352	7.0298	0.396067				5.3021	0.724853
SGLT2 inhibitor	Benign neoplasm: Larynx (all cancers excluded) || id:finn-b-CD2_BENIGN_LARYNX_EXALLC	Weighted median	10	5.248	2.44659	0.0319511
SGLT2 inhibitor	Leiomyoma of uterus || id:finn-b-CD2_BENIGN_LEIOMYOMA_UTERI	Inverse variance weighted	10	0.462696	0.29901	0.12176	1	0.00376013	0.847677	4.29086	0.891247
SGLT2 inhibitor	Leiomyoma of uterus || id:finn-b-CD2_BENIGN_LEIOMYOMA_UTERI	MR Egger	10	0.219455	1.26192	0.86626				4.2515	0.833749
SGLT2 inhibitor	Leiomyoma of uterus || id:finn-b-CD2_BENIGN_LEIOMYOMA_UTERI	Weighted median	10	0.329047	0.382133	0.389194
SGLT2 inhibitor	Leiomyoma of uterus (all cancers excluded) || id:finn-b-CD2_BENIGN_LEIOMYOMA_UTERI_EXALLC	Inverse variance weighted	10	0.459099	0.311159	0.140091	1	0.00786166	0.70067	4.51633	0.874272
SGLT2 inhibitor	Leiomyoma of uterus (all cancers excluded) || id:finn-b-CD2_BENIGN_LEIOMYOMA_UTERI_EXALLC	MR Egger	10	-0.0490609	1.31253	0.971099				4.35751	0.823514
SGLT2 inhibitor	Leiomyoma of uterus (all cancers excluded) || id:finn-b-CD2_BENIGN_LEIOMYOMA_UTERI_EXALLC	Weighted median	10	0.360404	0.403613	0.371887
SGLT2 inhibitor	Benign neoplasm: Lip || id:finn-b-CD2_BENIGN_LIP	Inverse variance weighted	10	-2.17093	1.89189	0.251178	1	0.114367	0.367779	5.62936	0.776363
SGLT2 inhibitor	Benign neoplasm: Lip || id:finn-b-CD2_BENIGN_LIP	MR Egger	10	-9.56172	7.97089	0.264621				4.71829	0.787217
SGLT2 inhibitor	Benign neoplasm: Lip || id:finn-b-CD2_BENIGN_LIP	Weighted median	10	-3.1752	2.48202	0.200799
SGLT2 inhibitor	Benign neoplasm: Lip (all cancers excluded) || id:finn-b-CD2_BENIGN_LIP_EXALLC	Inverse variance weighted	10	-2.20223	1.89318	0.244729	1	0.113072	0.373077	5.6074	0.778477
SGLT2 inhibitor	Benign neoplasm: Lip (all cancers excluded) || id:finn-b-CD2_BENIGN_LIP_EXALLC	MR Egger	10	-9.5085	7.97244	0.267169				4.71734	0.787315
SGLT2 inhibitor	Benign neoplasm: Lip (all cancers excluded) || id:finn-b-CD2_BENIGN_LIP_EXALLC	Weighted median	10	-3.20131	2.49401	0.199282
SGLT2 inhibitor	Benign lipomatous neoplasm of other sites/unspecified || id:finn-b-CD2_BENIGN_LIPO_NOS	Inverse variance weighted	10	-0.356412	0.891973	0.689468	1	-0.0966189	0.125661	6.9262	0.644803
SGLT2 inhibitor	Benign lipomatous neoplasm of other sites/unspecified || id:finn-b-CD2_BENIGN_LIPO_NOS	MR Egger	10	5.88667	3.75858	0.155937				4.00256	0.856893
SGLT2 inhibitor	Benign lipomatous neoplasm of other sites/unspecified || id:finn-b-CD2_BENIGN_LIPO_NOS	Weighted median	10	-0.576905	1.18603	0.626673
SGLT2 inhibitor	Benign lipomatous neoplasm of other sites/unspecified (all cancers excluded) || id:finn-b-CD2_BENIGN_LIPO_NOS_EXALLC	Inverse variance weighted	10	-0.427182	0.894253	0.632866	1	-0.0993929	0.11736	7.52909	0.582207
SGLT2 inhibitor	Benign lipomatous neoplasm of other sites/unspecified (all cancers excluded) || id:finn-b-CD2_BENIGN_LIPO_NOS_EXALLC	MR Egger	10	5.99484	3.76722	0.150203				4.44953	0.814461
SGLT2 inhibitor	Benign lipomatous neoplasm of other sites/unspecified (all cancers excluded) || id:finn-b-CD2_BENIGN_LIPO_NOS_EXALLC	Weighted median	10	-0.469697	1.15323	0.683796
SGLT2 inhibitor	Benign lipomatous neoplasm of skin and subcutaneous tissue of head, face and neck || id:finn-b-CD2_BENIGN_LIPO_SKIN_HEADFACENECK	Inverse variance weighted	10	-1.11588	1.10192	0.311215	1	-0.101627	0.183581	7.3433	0.601424
SGLT2 inhibitor	Benign lipomatous neoplasm of skin and subcutaneous tissue of head, face and neck || id:finn-b-CD2_BENIGN_LIPO_SKIN_HEADFACENECK	MR Egger	10	5.45487	4.64652	0.274169				5.22438	0.733347
SGLT2 inhibitor	Benign lipomatous neoplasm of skin and subcutaneous tissue of head, face and neck || id:finn-b-CD2_BENIGN_LIPO_SKIN_HEADFACENECK	Weighted median	10	-0.883407	1.4512	0.542696
SGLT2 inhibitor	""Benign lipomatous neoplasm of skin and subcutaneous tissue of head, face and neck"" (all cancers excluded) || id:finn-b-CD2_BENIGN_LIPO_SKIN_HEADFACENECK_EXALLC	Inverse variance weighted	10	-1.15921	1.10297	0.293262	1	-0.100576	0.188179	6.94374	0.642977
SGLT2 inhibitor	""Benign lipomatous neoplasm of skin and subcutaneous tissue of head, face and neck"" (all cancers excluded) || id:finn-b-CD2_BENIGN_LIPO_SKIN_HEADFACENECK_EXALLC	MR Egger	10	5.34429	4.65296	0.28391				4.87382	0.770973
SGLT2 inhibitor	""Benign lipomatous neoplasm of skin and subcutaneous tissue of head, face and neck"" (all cancers excluded) || id:finn-b-CD2_BENIGN_LIPO_SKIN_HEADFACENECK_EXALLC	Weighted median	10	-1.04599	1.4937	0.483763
SGLT2 inhibitor	Benign lipomatous neoplasm of skin and subcutaneous tissue of limbs || id:finn-b-CD2_BENIGN_LIPO_SKIN_LIMBS	Inverse variance weighted	10	4.21692	1.11239	0.000150121	0.420789	0.0862772	0.241771	10.7808	0.291035
SGLT2 inhibitor	Benign lipomatous neoplasm of skin and subcutaneous tissue of limbs || id:finn-b-CD2_BENIGN_LIPO_SKIN_LIMBS	MR Egger	10	-1.35989	4.5412	0.772224				8.98584	0.343492
SGLT2 inhibitor	Benign lipomatous neoplasm of skin and subcutaneous tissue of limbs || id:finn-b-CD2_BENIGN_LIPO_SKIN_LIMBS	Weighted median	10	5.35901	1.41902	0.00015901
SGLT2 inhibitor	Benign lipomatous neoplasm of skin and subcutaneous tissue of limbs (all cancers excluded) || id:finn-b-CD2_BENIGN_LIPO_SKIN_LIMBS_EXALLC	Inverse variance weighted	10	4.21274	1.104	0.000135684	0.380322	0.0847049	0.247118	10.6022	0.30396
SGLT2 inhibitor	Benign lipomatous neoplasm of skin and subcutaneous tissue of limbs (all cancers excluded) || id:finn-b-CD2_BENIGN_LIPO_SKIN_LIMBS_EXALLC	MR Egger	10	-1.26211	4.51382	0.786869				8.87314	0.35311
SGLT2 inhibitor	Benign lipomatous neoplasm of skin and subcutaneous tissue of limbs (all cancers excluded) || id:finn-b-CD2_BENIGN_LIPO_SKIN_LIMBS_EXALLC	Weighted median	10	5.53696	1.45923	0.000147972
SGLT2 inhibitor	Benign lipomatous neoplasm of skin and subcutaneous tissue of other and unspecified sites || id:finn-b-CD2_BENIGN_LIPO_SKIN_NOS	Inverse variance weighted	10	0.99501	3.20451	0.756179	1	0.163569	0.444079	2.11276	0.989556
SGLT2 inhibitor	Benign lipomatous neoplasm of skin and subcutaneous tissue of other and unspecified sites || id:finn-b-CD2_BENIGN_LIPO_SKIN_NOS	MR Egger	10	-9.58098	13.5229	0.498756				1.46473	0.993278
SGLT2 inhibitor	Benign lipomatous neoplasm of skin and subcutaneous tissue of other and unspecified sites || id:finn-b-CD2_BENIGN_LIPO_SKIN_NOS	Weighted median	10	0.606751	4.1305	0.883215
SGLT2 inhibitor	Benign lipomatous neoplasm of skin and subcutaneous tissue of other and unspecified sites (all cancers excluded) || id:finn-b-CD2_BENIGN_LIPO_SKIN_NOS_EXALLC	Inverse variance weighted	10	0.998051	3.20407	0.755425	1	0.165016	0.440032	2.08919	0.989977
SGLT2 inhibitor	Benign lipomatous neoplasm of skin and subcutaneous tissue of other and unspecified sites (all cancers excluded) || id:finn-b-CD2_BENIGN_LIPO_SKIN_NOS_EXALLC	MR Egger	10	-9.67047	13.5164	0.494671				1.4291	0.993824
SGLT2 inhibitor	Benign lipomatous neoplasm of skin and subcutaneous tissue of other and unspecified sites (all cancers excluded) || id:finn-b-CD2_BENIGN_LIPO_SKIN_NOS_EXALLC	Weighted median	10	0.588183	3.92731	0.880948
SGLT2 inhibitor	Benign lipomatous neoplasm of skin and subcutaneous tissue of trunk || id:finn-b-CD2_BENIGN_LIPO_SKIN_TRUNK	Inverse variance weighted	10	-1.13753	0.774657	0.141986	1	0.00967392	0.848623	3.9949	0.911748
SGLT2 inhibitor	Benign lipomatous neoplasm of skin and subcutaneous tissue of trunk || id:finn-b-CD2_BENIGN_LIPO_SKIN_TRUNK	MR Egger	10	-1.76263	3.26383	0.603868				3.95603	0.861069
SGLT2 inhibitor	Benign lipomatous neoplasm of skin and subcutaneous tissue of trunk || id:finn-b-CD2_BENIGN_LIPO_SKIN_TRUNK	Weighted median	10	-0.933239	0.976542	0.339246
SGLT2 inhibitor	Benign lipomatous neoplasm of skin and subcutaneous tissue of trunk (all cancers excluded) || id:finn-b-CD2_BENIGN_LIPO_SKIN_TRUNK_EXALLC	Inverse variance weighted	10	-1.15994	0.776425	0.135188	1	0.0083259	0.869767	3.58909	0.936322
SGLT2 inhibitor	Benign lipomatous neoplasm of skin and subcutaneous tissue of trunk (all cancers excluded) || id:finn-b-CD2_BENIGN_LIPO_SKIN_TRUNK_EXALLC	MR Egger	10	-1.69791	3.27117	0.617773				3.56043	0.89445
SGLT2 inhibitor	Benign lipomatous neoplasm of skin and subcutaneous tissue of trunk (all cancers excluded) || id:finn-b-CD2_BENIGN_LIPO_SKIN_TRUNK_EXALLC	Weighted median	10	-1.01148	0.975793	0.299935
SGLT2 inhibitor	Benign lipomatous neoplasm || id:finn-b-CD2_BENIGN_LIPOMATOUS	Inverse variance weighted	10	0.109889	0.487196	0.821548	1	-0.0158581	0.621375	1.59422	0.996386
SGLT2 inhibitor	Benign lipomatous neoplasm || id:finn-b-CD2_BENIGN_LIPOMATOUS	MR Egger	10	1.13535	2.05498	0.59571				1.33038	0.995179
SGLT2 inhibitor	Benign lipomatous neoplasm || id:finn-b-CD2_BENIGN_LIPOMATOUS	Weighted median	10	0.214729	0.603254	0.721877
SGLT2 inhibitor	Benign lipomatous neoplasm (all cancers excluded) || id:finn-b-CD2_BENIGN_LIPOMATOUS_EXALLC	Inverse variance weighted	10	0.0775014	0.489418	0.874178	1	-0.0177035	0.583676	1.19222	0.998852
SGLT2 inhibitor	Benign lipomatous neoplasm (all cancers excluded) || id:finn-b-CD2_BENIGN_LIPOMATOUS_EXALLC	MR Egger	10	1.22221	2.0636	0.570026				0.866175	0.998961
SGLT2 inhibitor	Benign lipomatous neoplasm (all cancers excluded) || id:finn-b-CD2_BENIGN_LIPOMATOUS_EXALLC	Weighted median	10	0.191412	0.595218	0.747769
SGLT2 inhibitor	Benign neoplasm: Liver/bile ducts || id:finn-b-CD2_BENIGN_LIVE_BILE	Inverse variance weighted	10	-1.20197	2.05141	0.557925	1	-0.0466158	0.729273	3.97092	0.913316
SGLT2 inhibitor	Benign neoplasm: Liver/bile ducts || id:finn-b-CD2_BENIGN_LIVE_BILE	MR Egger	10	1.81194	8.65453	0.839398				3.84242	0.871053
SGLT2 inhibitor	Benign neoplasm: Liver/bile ducts || id:finn-b-CD2_BENIGN_LIVE_BILE	Weighted median	10	-0.860732	2.62414	0.742908
SGLT2 inhibitor	Benign neoplasm: Liver/bile ducts (all cancers excluded) || id:finn-b-CD2_BENIGN_LIVE_BILE_EXALLC	Inverse variance weighted	10	-1.24367	2.05185	0.544434	1	-0.0460491	0.732427	3.82464	0.92257
SGLT2 inhibitor	Benign neoplasm: Liver/bile ducts (all cancers excluded) || id:finn-b-CD2_BENIGN_LIVE_BILE_EXALLC	MR Egger	10	1.73348	8.65477	0.84625				3.69927	0.883187
SGLT2 inhibitor	Benign neoplasm: Liver/bile ducts (all cancers excluded) || id:finn-b-CD2_BENIGN_LIVE_BILE_EXALLC	Weighted median	10	-0.967619	2.71319	0.721365
SGLT2 inhibitor	Benign neoplasm: Liver || id:finn-b-CD2_BENIGN_LIVER	Inverse variance weighted	10	-4.38128	2.18172	0.0446245	1	-0.134709	0.358633	4.48506	0.876693
SGLT2 inhibitor	Benign neoplasm: Liver || id:finn-b-CD2_BENIGN_LIVER	MR Egger	10	4.32915	9.20617	0.650733				3.53659	0.896331
SGLT2 inhibitor	Benign neoplasm: Liver || id:finn-b-CD2_BENIGN_LIVER	Weighted median	10	-5.5283	2.96322	0.062092
SGLT2 inhibitor	Benign neoplasm: Liver (all cancers excluded) || id:finn-b-CD2_BENIGN_LIVER_EXALLC	Inverse variance weighted	10	-4.4788	2.19146	0.0409781	1	-0.135105	0.359299	4.38286	0.884457
SGLT2 inhibitor	Benign neoplasm: Liver (all cancers excluded) || id:finn-b-CD2_BENIGN_LIVER_EXALLC	MR Egger	10	4.25714	9.2467	0.657488				3.43717	0.904011
SGLT2 inhibitor	Benign neoplasm: Liver (all cancers excluded) || id:finn-b-CD2_BENIGN_LIVER_EXALLC	Weighted median	10	-5.59297	2.96865	0.0595636
SGLT2 inhibitor	Lymphangioma, anys site || id:finn-b-CD2_BENIGN_LYMPHANGIOMA	Inverse variance weighted	10	5.20534	3.20252	0.10408	1	-0.193952	0.366955	4.04308	0.908554
SGLT2 inhibitor	Lymphangioma, anys site || id:finn-b-CD2_BENIGN_LYMPHANGIOMA	MR Egger	10	17.7369	13.4908	0.225034				3.1287	0.926023
SGLT2 inhibitor	Lymphangioma, anys site || id:finn-b-CD2_BENIGN_LYMPHANGIOMA	Weighted median	10	3.26429	4.42047	0.460242
SGLT2 inhibitor	""Lymphangioma, anys site"" (all cancers excluded) || id:finn-b-CD2_BENIGN_LYMPHANGIOMA_EXALLC	Inverse variance weighted	10	5.15592	3.20205	0.107355	1	-0.193687	0.36752	4.01966	0.910114
SGLT2 inhibitor	""Lymphangioma, anys site"" (all cancers excluded) || id:finn-b-CD2_BENIGN_LYMPHANGIOMA_EXALLC	MR Egger	10	17.6708	13.4896	0.226571				3.10755	0.927428
SGLT2 inhibitor	""Lymphangioma, anys site"" (all cancers excluded) || id:finn-b-CD2_BENIGN_LYMPHANGIOMA_EXALLC	Weighted median	10	3.18702	4.27856	0.456343
SGLT2 inhibitor	Benign neoplasm of male genital organs || id:finn-b-CD2_BENIGN_MALE_GEN	Inverse variance weighted	10	-0.217489	1.98756	0.912865	1	-0.015604	0.904328	2.28018	0.986223
SGLT2 inhibitor	Benign neoplasm of male genital organs || id:finn-b-CD2_BENIGN_MALE_GEN	MR Egger	10	0.790548	8.36491	0.92703				2.26479	0.971799
SGLT2 inhibitor	Benign neoplasm of male genital organs || id:finn-b-CD2_BENIGN_MALE_GEN	Weighted median	10	0.510185	2.45453	0.835343
SGLT2 inhibitor	Benign neoplasm of male genital organs (all cancers excluded) || id:finn-b-CD2_BENIGN_MALE_GEN_EXALLC	Inverse variance weighted	10	-0.113464	1.99062	0.954546	1	-0.0152896	0.906331	2.11998	0.989425
SGLT2 inhibitor	Benign neoplasm of male genital organs (all cancers excluded) || id:finn-b-CD2_BENIGN_MALE_GEN_EXALLC	MR Egger	10	0.874276	8.37309	0.91941				2.10523	0.977615
SGLT2 inhibitor	Benign neoplasm of male genital organs (all cancers excluded) || id:finn-b-CD2_BENIGN_MALE_GEN_EXALLC	Weighted median	10	0.651585	2.42468	0.788138
SGLT2 inhibitor	Melanocytic naevi || id:finn-b-CD2_BENIGN_MELANOCYTIC	Inverse variance weighted	10	0.284523	0.535137	0.594946	1	0.00660034	0.850707	1.15477	0.99899
SGLT2 inhibitor	Melanocytic naevi || id:finn-b-CD2_BENIGN_MELANOCYTIC	MR Egger	10	-0.142322	2.25995	0.951331				1.11698	0.997396
SGLT2 inhibitor	Melanocytic naevi || id:finn-b-CD2_BENIGN_MELANOCYTIC	Weighted median	10	0.284859	0.682008	0.676183
SGLT2 inhibitor	Melanocytic naevi (all cancers excluded) || id:finn-b-CD2_BENIGN_MELANOCYTIC_EXALLC	Inverse variance weighted	10	0.20372	0.536855	0.70434	1	0.00621964	0.859664	1.46141	0.997423
SGLT2 inhibitor	Melanocytic naevi (all cancers excluded) || id:finn-b-CD2_BENIGN_MELANOCYTIC_EXALLC	MR Egger	10	-0.198482	2.26726	0.932392				1.42807	0.993839
SGLT2 inhibitor	Melanocytic naevi (all cancers excluded) || id:finn-b-CD2_BENIGN_MELANOCYTIC_EXALLC	Weighted median	10	0.235952	0.652007	0.717437
SGLT2 inhibitor	Melanocytic naevi of eyelid, including canthus || id:finn-b-CD2_BENIGN_MELANOCYTIC_EYELID	Inverse variance weighted	10	4.47403	3.00407	0.136403	1	0.323277	0.128033	6.07277	0.732613
SGLT2 inhibitor	Melanocytic naevi of eyelid, including canthus || id:finn-b-CD2_BENIGN_MELANOCYTIC_EYELID	MR Egger	10	-16.4224	12.6713	0.231101				3.19121	0.921791
SGLT2 inhibitor	Melanocytic naevi of eyelid, including canthus || id:finn-b-CD2_BENIGN_MELANOCYTIC_EYELID	Weighted median	10	3.9214	3.9476	0.320533
SGLT2 inhibitor	""Melanocytic naevi of eyelid, including canthus"" (all cancers excluded) || id:finn-b-CD2_BENIGN_MELANOCYTIC_EYELID_EXALLC	Inverse variance weighted	10	4.39154	3.00906	0.144445	1	0.321765	0.13005	5.97352	0.742566
SGLT2 inhibitor	""Melanocytic naevi of eyelid, including canthus"" (all cancers excluded) || id:finn-b-CD2_BENIGN_MELANOCYTIC_EYELID_EXALLC	MR Egger	10	-16.4057	12.6886	0.232114				3.12693	0.926141
SGLT2 inhibitor	""Melanocytic naevi of eyelid, including canthus"" (all cancers excluded) || id:finn-b-CD2_BENIGN_MELANOCYTIC_EYELID_EXALLC	Weighted median	10	3.86352	3.93782	0.326528
SGLT2 inhibitor	Melanocytic naevi of other and unspecified parts of face || id:finn-b-CD2_BENIGN_MELANOCYTIC_FACE	Inverse variance weighted	10	-3.15922	1.54305	0.0406199	1	-0.177722	0.0636189	15.8902	0.0692099
SGLT2 inhibitor	Melanocytic naevi of other and unspecified parts of face || id:finn-b-CD2_BENIGN_MELANOCYTIC_FACE	MR Egger	10	8.33078	5.49684	0.168099				10.0656	0.260449
SGLT2 inhibitor	Melanocytic naevi of other and unspecified parts of face || id:finn-b-CD2_BENIGN_MELANOCYTIC_FACE	Weighted median	10	-4.05612	1.77653	0.0224203
SGLT2 inhibitor	Melanocytic naevi of other and unspecified parts of face (all cancers excluded) || id:finn-b-CD2_BENIGN_MELANOCYTIC_FACE_EXALLC	Inverse variance weighted	10	-3.23582	1.55386	0.0373021	1	-0.178878	0.0635864	16.1335	0.0641458
SGLT2 inhibitor	Melanocytic naevi of other and unspecified parts of face (all cancers excluded) || id:finn-b-CD2_BENIGN_MELANOCYTIC_FACE_EXALLC	MR Egger	10	8.32745	5.53127	0.170609				10.2186	0.250017
SGLT2 inhibitor	Melanocytic naevi of other and unspecified parts of face (all cancers excluded) || id:finn-b-CD2_BENIGN_MELANOCYTIC_FACE_EXALLC	Weighted median	10	-4.06326	1.83	0.0263945
SGLT2 inhibitor	Melanocytic naevi of lip || id:finn-b-CD2_BENIGN_MELANOCYTIC_LIP	Inverse variance weighted	10	4.97753	3.00492	0.0976289	1	0.334609	0.117183	5.80314	0.759447
SGLT2 inhibitor	Melanocytic naevi of lip || id:finn-b-CD2_BENIGN_MELANOCYTIC_LIP	MR Egger	10	-16.6621	12.6853	0.225432				2.7201	0.950677
SGLT2 inhibitor	Melanocytic naevi of lip || id:finn-b-CD2_BENIGN_MELANOCYTIC_LIP	Weighted median	10	5.93845	4.02217	0.139829
SGLT2 inhibitor	Melanocytic naevi of lip (all cancers excluded) || id:finn-b-CD2_BENIGN_MELANOCYTIC_LIP_EXALLC	Inverse variance weighted	10	4.95991	3.0042	0.0987409	1	0.335032	0.116637	5.85159	0.754675
SGLT2 inhibitor	Melanocytic naevi of lip (all cancers excluded) || id:finn-b-CD2_BENIGN_MELANOCYTIC_LIP_EXALLC	MR Egger	10	-16.705	12.6782	0.224112				2.75776	0.948628
SGLT2 inhibitor	Melanocytic naevi of lip (all cancers excluded) || id:finn-b-CD2_BENIGN_MELANOCYTIC_LIP_EXALLC	Weighted median	10	5.85777	4.1159	0.154677
SGLT2 inhibitor	Melanocytic naevi of lower limb, including hip || id:finn-b-CD2_BENIGN_MELANOCYTIC_LOWERLIMB	Inverse variance weighted	10	4.48846	1.47593	0.00235714	1	0.103886	0.299083	3.86682	0.919957
SGLT2 inhibitor	Melanocytic naevi of lower limb, including hip || id:finn-b-CD2_BENIGN_MELANOCYTIC_LOWERLIMB	MR Egger	10	-2.22629	6.22463	0.729852				2.63382	0.955198
SGLT2 inhibitor	Melanocytic naevi of lower limb, including hip || id:finn-b-CD2_BENIGN_MELANOCYTIC_LOWERLIMB	Weighted median	10	3.21309	1.87706	0.086939
SGLT2 inhibitor	""Melanocytic naevi of lower limb, including hip"" (all cancers excluded) || id:finn-b-CD2_BENIGN_MELANOCYTIC_LOWERLIMB_EXALLC	Inverse variance weighted	10	4.41398	1.47623	0.00278948	1	0.10237	0.305748	3.86158	0.920284
SGLT2 inhibitor	""Melanocytic naevi of lower limb, including hip"" (all cancers excluded) || id:finn-b-CD2_BENIGN_MELANOCYTIC_LOWERLIMB_EXALLC	MR Egger	10	-2.20247	6.22485	0.732618				2.66448	0.953619
SGLT2 inhibitor	""Melanocytic naevi of lower limb, including hip"" (all cancers excluded) || id:finn-b-CD2_BENIGN_MELANOCYTIC_LOWERLIMB_EXALLC	Weighted median	10	3.13688	1.95915	0.109346
SGLT2 inhibitor	Melanocytic naevi, other sites/unspecified || id:finn-b-CD2_BENIGN_MELANOCYTIC_NOS	Inverse variance weighted	10	-1.67759	1.16787	0.150875	1	-0.0177062	0.817199	2.89232	0.968411
SGLT2 inhibitor	Melanocytic naevi, other sites/unspecified || id:finn-b-CD2_BENIGN_MELANOCYTIC_NOS	MR Egger	10	-0.532007	4.93567	0.916818				2.83525	0.944267
SGLT2 inhibitor	Melanocytic naevi, other sites/unspecified || id:finn-b-CD2_BENIGN_MELANOCYTIC_NOS	Weighted median	10	-1.11313	1.48766	0.454315
SGLT2 inhibitor	""Melanocytic naevi, other sites/unspecified"" (all cancers excluded) || id:finn-b-CD2_BENIGN_MELANOCYTIC_NOS_EXALLC	Inverse variance weighted	10	-1.73597	1.1688	0.137475	1	-0.0181693	0.812656	2.78479	0.97222
SGLT2 inhibitor	""Melanocytic naevi, other sites/unspecified"" (all cancers excluded) || id:finn-b-CD2_BENIGN_MELANOCYTIC_NOS_EXALLC	MR Egger	10	-0.560818	4.9377	0.91237				2.72478	0.950425
SGLT2 inhibitor	""Melanocytic naevi, other sites/unspecified"" (all cancers excluded) || id:finn-b-CD2_BENIGN_MELANOCYTIC_NOS_EXALLC	Weighted median	10	-1.17776	1.51951	0.438285
SGLT2 inhibitor	Melanocytic naevi of scalp and neck || id:finn-b-CD2_BENIGN_MELANOCYTIC_SCALPNECK	Inverse variance weighted	10	2.44181	1.87047	0.19174	1	-0.111465	0.374329	3.81364	0.923244
SGLT2 inhibitor	Melanocytic naevi of scalp and neck || id:finn-b-CD2_BENIGN_MELANOCYTIC_SCALPNECK	MR Egger	10	9.64498	7.88136	0.255856				2.92848	0.938765
SGLT2 inhibitor	Melanocytic naevi of scalp and neck || id:finn-b-CD2_BENIGN_MELANOCYTIC_SCALPNECK	Weighted median	10	3.64325	2.42109	0.132377
SGLT2 inhibitor	Melanocytic naevi of scalp and neck (all cancers excluded) || id:finn-b-CD2_BENIGN_MELANOCYTIC_SCALPNECK_EXALLC	Inverse variance weighted	10	2.37729	1.87117	0.203912	1	-0.111992	0.372454	3.88258	0.918969
SGLT2 inhibitor	Melanocytic naevi of scalp and neck (all cancers excluded) || id:finn-b-CD2_BENIGN_MELANOCYTIC_SCALPNECK_EXALLC	MR Egger	10	9.61552	7.88693	0.257504				2.99008	0.934979
SGLT2 inhibitor	Melanocytic naevi of scalp and neck (all cancers excluded) || id:finn-b-CD2_BENIGN_MELANOCYTIC_SCALPNECK_EXALLC	Weighted median	10	3.63528	2.39816	0.129554
SGLT2 inhibitor	Melanocytic naevi of trunk || id:finn-b-CD2_BENIGN_MELANOCYTIC_TRUNK	Inverse variance weighted	10	2.33259	0.881814	0.00816384	1	0.0612678	0.305095	3.74514	0.927372
SGLT2 inhibitor	Melanocytic naevi of trunk || id:finn-b-CD2_BENIGN_MELANOCYTIC_TRUNK	MR Egger	10	-1.6283	3.72093	0.673246				2.54457	0.95962
SGLT2 inhibitor	Melanocytic naevi of trunk || id:finn-b-CD2_BENIGN_MELANOCYTIC_TRUNK	Weighted median	10	2.37546	1.13848	0.0369306
SGLT2 inhibitor	Melanocytic naevi of trunk (all cancers excluded) || id:finn-b-CD2_BENIGN_MELANOCYTIC_TRUNK_EXALLC	Inverse variance weighted	10	2.27812	0.883694	0.00993876	1	0.0603518	0.312868	3.85111	0.920936
SGLT2 inhibitor	Melanocytic naevi of trunk (all cancers excluded) || id:finn-b-CD2_BENIGN_MELANOCYTIC_TRUNK_EXALLC	MR Egger	10	-1.62394	3.72919	0.674732				2.6911	0.952224
SGLT2 inhibitor	Melanocytic naevi of trunk (all cancers excluded) || id:finn-b-CD2_BENIGN_MELANOCYTIC_TRUNK_EXALLC	Weighted median	10	2.24053	1.11167	0.0438554
SGLT2 inhibitor	Melanocytic naevi of upper limb, including shoulder || id:finn-b-CD2_BENIGN_MELANOCYTIC_UPPERLIMB	Inverse variance weighted	10	-1.24125	2.04415	0.543704	1	-0.0437785	0.744342	3.06815	0.961532
SGLT2 inhibitor	Melanocytic naevi of upper limb, including shoulder || id:finn-b-CD2_BENIGN_MELANOCYTIC_UPPERLIMB	MR Egger	10	1.58927	8.62952	0.858465				2.95416	0.937201
SGLT2 inhibitor	Melanocytic naevi of upper limb, including shoulder || id:finn-b-CD2_BENIGN_MELANOCYTIC_UPPERLIMB	Weighted median	10	-0.442513	2.65801	0.867777
SGLT2 inhibitor	""Melanocytic naevi of upper limb, including shoulder"" (all cancers excluded) || id:finn-b-CD2_BENIGN_MELANOCYTIC_UPPERLIMB_EXALLC	Inverse variance weighted	10	-1.31138	2.04318	0.52098	1	-0.0445035	0.740078	3.13267	0.958802
SGLT2 inhibitor	""Melanocytic naevi of upper limb, including shoulder"" (all cancers excluded) || id:finn-b-CD2_BENIGN_MELANOCYTIC_UPPERLIMB_EXALLC	MR Egger	10	1.566	8.62234	0.860397				3.01468	0.933433
SGLT2 inhibitor	""Melanocytic naevi of upper limb, including shoulder"" (all cancers excluded) || id:finn-b-CD2_BENIGN_MELANOCYTIC_UPPERLIMB_EXALLC	Weighted median	10	-0.497416	2.54099	0.844801
SGLT2 inhibitor	Benign neoplasm of meninges || id:finn-b-CD2_BENIGN_MENINGES	Inverse variance weighted	10	-5.48256	0.94124	5.72e-09	1.60332e-05	-0.0340114	0.584252	7.13914	0.622636
SGLT2 inhibitor	Benign neoplasm of meninges || id:finn-b-CD2_BENIGN_MENINGES	MR Egger	10	-3.28362	3.97019	0.432173				6.81411	0.556816
SGLT2 inhibitor	Benign neoplasm of meninges || id:finn-b-CD2_BENIGN_MENINGES	Weighted median	10	-5.34967	1.25586	2.05e-05
SGLT2 inhibitor	Benign neoplasm: Cerebral meninges || id:finn-b-CD2_BENIGN_MENINGES_CEREBRAL	Inverse variance weighted	10	-5.7363	0.993556	7.76e-09	2.17513e-05	-0.0660224	0.324432	9.02976	0.434531
SGLT2 inhibitor	Benign neoplasm: Cerebral meninges || id:finn-b-CD2_BENIGN_MENINGES_CEREBRAL	MR Egger	10	-1.46809	4.18451	0.734768				7.92742	0.440592
SGLT2 inhibitor	Benign neoplasm: Cerebral meninges || id:finn-b-CD2_BENIGN_MENINGES_CEREBRAL	Weighted median	10	-5.20935	1.26784	3.98e-05
SGLT2 inhibitor	Benign neoplasm: Cerebral meninges (all cancers excluded) || id:finn-b-CD2_BENIGN_MENINGES_CEREBRAL_EXALLC	Inverse variance weighted	10	-5.70315	1.01584	1.97e-08	5.52191e-05	-0.0677647	0.319908	9.39145	0.401952
SGLT2 inhibitor	Benign neoplasm: Cerebral meninges (all cancers excluded) || id:finn-b-CD2_BENIGN_MENINGES_CEREBRAL_EXALLC	MR Egger	10	-1.32517	4.24995	0.763158				8.23402	0.41095
SGLT2 inhibitor	Benign neoplasm: Cerebral meninges (all cancers excluded) || id:finn-b-CD2_BENIGN_MENINGES_CEREBRAL_EXALLC	Weighted median	10	-5.17424	1.38696	0.000191001
SGLT2 inhibitor	Benign neoplasm of meninges (all cancers excluded) || id:finn-b-CD2_BENIGN_MENINGES_EXALLC	Inverse variance weighted	10	-5.44157	0.944165	8.25e-09	2.31248e-05	-0.0354373	0.569979	7.4643	0.588897
SGLT2 inhibitor	Benign neoplasm of meninges (all cancers excluded) || id:finn-b-CD2_BENIGN_MENINGES_EXALLC	MR Egger	10	-3.15123	3.98018	0.451353				7.11342	0.524446
SGLT2 inhibitor	Benign neoplasm of meninges (all cancers excluded) || id:finn-b-CD2_BENIGN_MENINGES_EXALLC	Weighted median	10	-5.31572	1.25031	2.12e-05
SGLT2 inhibitor	Beningn neoplasm: Meninges, unspecified || id:finn-b-CD2_BENIGN_MENINGES_NOS	Inverse variance weighted	10	-2.93073	2.29255	0.201119	1	-0.0609993	0.685676	3.22143	0.954865
SGLT2 inhibitor	Beningn neoplasm: Meninges, unspecified || id:finn-b-CD2_BENIGN_MENINGES_NOS	MR Egger	10	1.01325	9.67049	0.919132				3.04519	0.93149
SGLT2 inhibitor	Beningn neoplasm: Meninges, unspecified || id:finn-b-CD2_BENIGN_MENINGES_NOS	Weighted median	10	-1.66217	2.94897	0.572995
SGLT2 inhibitor	""Beningn neoplasm: Meninges, unspecified"" (all cancers excluded) || id:finn-b-CD2_BENIGN_MENINGES_NOS_EXALLC	Inverse variance weighted	10	-2.93588	2.29385	0.200584	1	-0.0630029	0.676014	3.21829	0.955008
SGLT2 inhibitor	""Beningn neoplasm: Meninges, unspecified"" (all cancers excluded) || id:finn-b-CD2_BENIGN_MENINGES_NOS_EXALLC	MR Egger	10	1.1366	9.6677	0.909309				3.03026	0.932444
SGLT2 inhibitor	""Beningn neoplasm: Meninges, unspecified"" (all cancers excluded) || id:finn-b-CD2_BENIGN_MENINGES_NOS_EXALLC	Weighted median	10	-1.61749	2.89284	0.576068
SGLT2 inhibitor	Benign neoplasm: Spinal meninges || id:finn-b-CD2_BENIGN_MENINGES_SPINAL	Inverse variance weighted	10	-8.28026	3.23143	0.0103948	1	-0.0453397	0.83929	9.99691	0.350735
SGLT2 inhibitor	Benign neoplasm: Spinal meninges || id:finn-b-CD2_BENIGN_MENINGES_SPINAL	MR Egger	10	-5.3505	14.3958	0.719788				9.94236	0.269095
SGLT2 inhibitor	Benign neoplasm: Spinal meninges || id:finn-b-CD2_BENIGN_MENINGES_SPINAL	Weighted median	10	-3.11766	4.37659	0.47625
SGLT2 inhibitor	Benign neoplasm: Spinal meninges (all cancers excluded) || id:finn-b-CD2_BENIGN_MENINGES_SPINAL_EXALLC	Inverse variance weighted	10	-8.26945	3.22304	0.0102958	1	-0.0462164	0.835766	9.94876	0.35465
SGLT2 inhibitor	Benign neoplasm: Spinal meninges (all cancers excluded) || id:finn-b-CD2_BENIGN_MENINGES_SPINAL_EXALLC	MR Egger	10	-5.2835	14.3521	0.722323				9.89203	0.272686
SGLT2 inhibitor	Benign neoplasm: Spinal meninges (all cancers excluded) || id:finn-b-CD2_BENIGN_MENINGES_SPINAL_EXALLC	Weighted median	10	-3.24415	4.33096	0.45382
SGLT2 inhibitor	Benign neoplasm: Other and unspecified parts of mouth || id:finn-b-CD2_BENIGN_MOUTH_NOS	Inverse variance weighted	10	-2.61232	1.47717	0.0769833	1	-0.0475515	0.625397	3.84781	0.921141
SGLT2 inhibitor	Benign neoplasm: Other and unspecified parts of mouth || id:finn-b-CD2_BENIGN_MOUTH_NOS	MR Egger	10	0.462879	6.23524	0.942645				3.59011	0.892085
SGLT2 inhibitor	Benign neoplasm: Other and unspecified parts of mouth || id:finn-b-CD2_BENIGN_MOUTH_NOS	Weighted median	10	-1.60681	1.83664	0.381648
SGLT2 inhibitor	Benign neoplasm: Other and unspecified parts of mouth (all cancers excluded) || id:finn-b-CD2_BENIGN_MOUTH_NOS_EXALLC	Inverse variance weighted	10	-2.67799	1.47781	0.0699655	1	-0.0493867	0.612414	4.00423	0.911134
SGLT2 inhibitor	Benign neoplasm: Other and unspecified parts of mouth (all cancers excluded) || id:finn-b-CD2_BENIGN_MOUTH_NOS_EXALLC	MR Egger	10	0.515441	6.23595	0.936156				3.72637	0.880929
SGLT2 inhibitor	Benign neoplasm: Other and unspecified parts of mouth (all cancers excluded) || id:finn-b-CD2_BENIGN_MOUTH_NOS_EXALLC	Weighted median	10	-1.73232	1.8411	0.346746
SGLT2 inhibitor	Benign neoplasm of mouth and pharynx || id:finn-b-CD2_BENIGN_MOUTH_PHARYNX	Inverse variance weighted	10	-1.94106	0.821895	0.0181916	1	0.0703227	0.214016	3.84974	0.921021
SGLT2 inhibitor	Benign neoplasm of mouth and pharynx || id:finn-b-CD2_BENIGN_MOUTH_PHARYNX	MR Egger	10	-6.48702	3.46662	0.0982132				2.02768	0.980152
SGLT2 inhibitor	Benign neoplasm of mouth and pharynx || id:finn-b-CD2_BENIGN_MOUTH_PHARYNX	Weighted median	10	-2.28595	1.06857	0.0324153
SGLT2 inhibitor	Benign neoplasm of mouth and pharynx (all cancers excluded) || id:finn-b-CD2_BENIGN_MOUTH_PHARYNX_EXALLC	Inverse variance weighted	10	-1.99997	0.822886	0.0150809	1	0.0687746	0.223524	3.65273	0.932748
SGLT2 inhibitor	Benign neoplasm of mouth and pharynx (all cancers excluded) || id:finn-b-CD2_BENIGN_MOUTH_PHARYNX_EXALLC	MR Egger	10	-6.44512	3.46796	0.100164				1.91175	0.983599
SGLT2 inhibitor	Benign neoplasm of mouth and pharynx (all cancers excluded) || id:finn-b-CD2_BENIGN_MOUTH_PHARYNX_EXALLC	Weighted median	10	-2.42187	1.10078	0.0277962
SGLT2 inhibitor	Benign neoplasm: Nasopharynx || id:finn-b-CD2_BENIGN_NASOPHARYNX	Inverse variance weighted	10	-1.1557	3.07951	0.707447	1	0.341557	0.118104	5.73347	0.766269
SGLT2 inhibitor	Benign neoplasm: Nasopharynx || id:finn-b-CD2_BENIGN_NASOPHARYNX	MR Egger	10	-23.2248	12.9765	0.11128				2.66847	0.953412
SGLT2 inhibitor	Benign neoplasm: Nasopharynx || id:finn-b-CD2_BENIGN_NASOPHARYNX	Weighted median	10	1.59701	4.36332	0.714359
SGLT2 inhibitor	Benign neoplasm: Nasopharynx (all cancers excluded) || id:finn-b-CD2_BENIGN_NASOPHARYNX_EXALLC	Inverse variance weighted	10	-1.2512	3.07891	0.684466	1	0.338994	0.120479	5.76382	0.763304
SGLT2 inhibitor	Benign neoplasm: Nasopharynx (all cancers excluded) || id:finn-b-CD2_BENIGN_NASOPHARYNX_EXALLC	MR Egger	10	-23.1591	12.9784	0.11219				2.74449	0.949355
SGLT2 inhibitor	Benign neoplasm: Nasopharynx (all cancers excluded) || id:finn-b-CD2_BENIGN_NASOPHARYNX_EXALLC	Weighted median	10	1.5028	4.347	0.729561
SGLT2 inhibitor	Benign neoplasm: Other/unspecified site || id:finn-b-CD2_BENIGN_NOS	Inverse variance weighted	10	-2.00302	2.23744	0.370665	1	-0.0328624	0.822602	4.0971	0.904906
SGLT2 inhibitor	Benign neoplasm: Other/unspecified site || id:finn-b-CD2_BENIGN_NOS	MR Egger	10	0.121654	9.43968	0.990033				4.04342	0.853185
SGLT2 inhibitor	Benign neoplasm: Other/unspecified site || id:finn-b-CD2_BENIGN_NOS	Weighted median	10	-3.3232	2.9661	0.262546
SGLT2 inhibitor	Benign neoplasm: Other/unspecified site (all cancers excluded) || id:finn-b-CD2_BENIGN_NOS_EXALLC	Inverse variance weighted	10	-2.01397	2.23848	0.368278	1	-0.0315654	0.829503	4.1826	0.898988
SGLT2 inhibitor	Benign neoplasm: Other/unspecified site (all cancers excluded) || id:finn-b-CD2_BENIGN_NOS_EXALLC	MR Egger	10	0.0267194	9.44102	0.997811				4.1331	0.844919
SGLT2 inhibitor	Benign neoplasm: Other/unspecified site (all cancers excluded) || id:finn-b-CD2_BENIGN_NOS_EXALLC	Weighted median	10	-3.40073	2.88232	0.238056
SGLT2 inhibitor	Benign neoplasm: Oesophagus || id:finn-b-CD2_BENIGN_OESOPHAGUS	Inverse variance weighted	10	5.28997	2.75823	0.0551256	1	0.0988122	0.587373	4.46505	0.878232
SGLT2 inhibitor	Benign neoplasm: Oesophagus || id:finn-b-CD2_BENIGN_OESOPHAGUS	MR Egger	10	-1.09744	11.6311	0.927148				4.14549	0.843764
SGLT2 inhibitor	Benign neoplasm: Oesophagus || id:finn-b-CD2_BENIGN_OESOPHAGUS	Weighted median	10	4.78339	3.59114	0.182862
SGLT2 inhibitor	Benign neoplasm: Oesophagus (all cancers excluded) || id:finn-b-CD2_BENIGN_OESOPHAGUS_EXALLC	Inverse variance weighted	10	5.28533	2.76009	0.0555038	1	0.100219	0.582344	4.3435	0.887386
SGLT2 inhibitor	Benign neoplasm: Oesophagus (all cancers excluded) || id:finn-b-CD2_BENIGN_OESOPHAGUS_EXALLC	MR Egger	10	-1.1934	11.6374	0.920845				4.01509	0.855759
SGLT2 inhibitor	Benign neoplasm: Oesophagus (all cancers excluded) || id:finn-b-CD2_BENIGN_OESOPHAGUS_EXALLC	Weighted median	10	4.97932	3.52618	0.157921
SGLT2 inhibitor	Benign neoplasm: Other parts of oropharynx || id:finn-b-CD2_BENIGN_OROPHA_OTHER	Inverse variance weighted	10	13.2714	4.93968	0.00721631	1	0.873862	0.00297019	20.416	0.0155116
SGLT2 inhibitor	Benign neoplasm: Other parts of oropharynx || id:finn-b-CD2_BENIGN_OROPHA_OTHER	MR Egger	10	-43.1716	13.8132	0.0141132				2.7217	0.950591
SGLT2 inhibitor	Benign neoplasm: Other parts of oropharynx || id:finn-b-CD2_BENIGN_OROPHA_OTHER	Weighted median	10	14.8962	4.85126	0.00213636
SGLT2 inhibitor	Benign neoplasm: Other parts of oropharynx (all cancers excluded) || id:finn-b-CD2_BENIGN_OROPHA_OTHER_EXALLC	Inverse variance weighted	10	13.2119	4.91254	0.00715757	1	0.870676	0.00302959	20.1947	0.0167482
SGLT2 inhibitor	Benign neoplasm: Other parts of oropharynx (all cancers excluded) || id:finn-b-CD2_BENIGN_OROPHA_OTHER_EXALLC	MR Egger	10	-43.0278	13.8111	0.0143268				2.62208	0.955795
SGLT2 inhibitor	Benign neoplasm: Other parts of oropharynx (all cancers excluded) || id:finn-b-CD2_BENIGN_OROPHA_OTHER_EXALLC	Weighted median	10	14.8452	4.94693	0.00269195
SGLT2 inhibitor	Benign neoplasm of other and unspecified sites || id:finn-b-CD2_BENIGN_OTHER_NOS	Inverse variance weighted	10	-1.45001	1.56757	0.354961	1	-0.0415389	0.687175	3.09639	0.96035
SGLT2 inhibitor	Benign neoplasm of other and unspecified sites || id:finn-b-CD2_BENIGN_OTHER_NOS	MR Egger	10	1.23661	6.62069	0.856484				2.92194	0.93916
SGLT2 inhibitor	Benign neoplasm of other and unspecified sites || id:finn-b-CD2_BENIGN_OTHER_NOS	Weighted median	10	-1.76272	2.0002	0.378172
SGLT2 inhibitor	Benign neoplasm of other and unspecified sites (all cancers excluded) || id:finn-b-CD2_BENIGN_OTHER_NOS_EXALLC	Inverse variance weighted	10	-1.4824	1.56836	0.344562	1	-0.0409159	0.691783	3.26665	0.952779
SGLT2 inhibitor	Benign neoplasm of other and unspecified sites (all cancers excluded) || id:finn-b-CD2_BENIGN_OTHER_NOS_EXALLC	MR Egger	10	1.16434	6.62628	0.864884				3.09763	0.928082
SGLT2 inhibitor	Benign neoplasm of other and unspecified sites (all cancers excluded) || id:finn-b-CD2_BENIGN_OTHER_NOS_EXALLC	Weighted median	10	-1.73244	1.98371	0.382482
SGLT2 inhibitor	Benign neoplasm of other and ill-defined parts of digestive system || id:finn-b-CD2_BENIGN_OTHERDIGESTIVE	Inverse variance weighted	10	0.516193	0.697764	0.459433	1	-0.0112126	0.806119	2.65196	0.976514
SGLT2 inhibitor	Benign neoplasm of other and ill-defined parts of digestive system || id:finn-b-CD2_BENIGN_OTHERDIGESTIVE	MR Egger	10	1.24092	2.9405	0.684131				2.58759	0.957521
SGLT2 inhibitor	Benign neoplasm of other and ill-defined parts of digestive system || id:finn-b-CD2_BENIGN_OTHERDIGESTIVE	Weighted median	10	0.427543	0.85599	0.617447
SGLT2 inhibitor	Benign neoplasm of other and ill-defined parts of digestive system (all cancers excluded) || id:finn-b-CD2_BENIGN_OTHERDIGESTIVE_EXALLC	Inverse variance weighted	10	0.556596	0.700835	0.427085	1	-0.00972046	0.832208	2.69952	0.975028
SGLT2 inhibitor	Benign neoplasm of other and ill-defined parts of digestive system (all cancers excluded) || id:finn-b-CD2_BENIGN_OTHERDIGESTIVE_EXALLC	MR Egger	10	1.18501	2.95504	0.698909				2.6516	0.954286
SGLT2 inhibitor	Benign neoplasm of other and ill-defined parts of digestive system (all cancers excluded) || id:finn-b-CD2_BENIGN_OTHERDIGESTIVE_EXALLC	Weighted median	10	0.524572	0.843387	0.533954
SGLT2 inhibitor	Benign neoplasm of ovary || id:finn-b-CD2_BENIGN_OVARY	Inverse variance weighted	10	-1.62585	0.62242	0.00899747	1	0.0140043	0.73186	4.12458	0.903023
SGLT2 inhibitor	Benign neoplasm of ovary || id:finn-b-CD2_BENIGN_OVARY	MR Egger	10	-2.53096	2.62537	0.363259				3.99864	0.857246
SGLT2 inhibitor	Benign neoplasm of ovary || id:finn-b-CD2_BENIGN_OVARY	Weighted median	10	-1.43333	0.78462	0.0677332
SGLT2 inhibitor	Benign neoplasm of ovary (all cancers excluded) || id:finn-b-CD2_BENIGN_OVARY_EXALLC	Inverse variance weighted	10	-1.65935	0.627342	0.00816789	1	0.0129681	0.752876	4.10962	0.904051
SGLT2 inhibitor	Benign neoplasm of ovary (all cancers excluded) || id:finn-b-CD2_BENIGN_OVARY_EXALLC	MR Egger	10	-2.49777	2.64818	0.373185				4.00342	0.856815
SGLT2 inhibitor	Benign neoplasm of ovary (all cancers excluded) || id:finn-b-CD2_BENIGN_OVARY_EXALLC	Weighted median	10	-1.47164	0.799616	0.0657049
SGLT2 inhibitor	Benign neoplasm: Pancreas || id:finn-b-CD2_BENIGN_PANCREAS	Inverse variance weighted	10	-1.98217	2.60787	0.447212	1	0.164734	0.348402	3.10702	0.9599
SGLT2 inhibitor	Benign neoplasm: Pancreas || id:finn-b-CD2_BENIGN_PANCREAS	MR Egger	10	-12.6364	11.0099	0.284243				2.11494	0.977284
SGLT2 inhibitor	Benign neoplasm: Pancreas || id:finn-b-CD2_BENIGN_PANCREAS	Weighted median	10	-1.00118	3.32814	0.763549
SGLT2 inhibitor	Benign neoplasm: Pancreas (all cancers excluded) || id:finn-b-CD2_BENIGN_PANCREAS_EXALLC	Inverse variance weighted	10	-1.92651	2.60914	0.460291	1	0.163441	0.351966	3.22927	0.954507
SGLT2 inhibitor	Benign neoplasm: Pancreas (all cancers excluded) || id:finn-b-CD2_BENIGN_PANCREAS_EXALLC	MR Egger	10	-12.4941	11.0068	0.289184				2.2526	0.972272
SGLT2 inhibitor	Benign neoplasm: Pancreas (all cancers excluded) || id:finn-b-CD2_BENIGN_PANCREAS_EXALLC	Weighted median	10	-0.825645	3.31102	0.80308
SGLT2 inhibitor	Benign neoplasm: Parathyroid gland || id:finn-b-CD2_BENIGN_PARATHYROID	Inverse variance weighted	10	-8.04049	2.91131	0.00574821	1	-0.188695	0.335705	3.80395	0.923836
SGLT2 inhibitor	Benign neoplasm: Parathyroid gland || id:finn-b-CD2_BENIGN_PARATHYROID	MR Egger	10	4.14437	12.2479	0.74379				2.75494	0.948783
SGLT2 inhibitor	Benign neoplasm: Parathyroid gland || id:finn-b-CD2_BENIGN_PARATHYROID	Weighted median	10	-7.33797	3.90268	0.0600755
SGLT2 inhibitor	Benign neoplasm: Parathyroid gland (all cancers excluded) || id:finn-b-CD2_BENIGN_PARATHYROID_EXALLC	Inverse variance weighted	10	-8.1903	2.92834	0.00515942	1	-0.192912	0.328185	3.82068	0.922813
SGLT2 inhibitor	Benign neoplasm: Parathyroid gland (all cancers excluded) || id:finn-b-CD2_BENIGN_PARATHYROID_EXALLC	MR Egger	10	4.26616	12.3158	0.737978				2.7364	0.949796
SGLT2 inhibitor	Benign neoplasm: Parathyroid gland (all cancers excluded) || id:finn-b-CD2_BENIGN_PARATHYROID_EXALLC	Weighted median	10	-7.73974	3.88246	0.0462051
SGLT2 inhibitor	Benign neoplasm: Parotid gland || id:finn-b-CD2_BENIGN_PAROTID	Inverse variance weighted	10	-2.22189	1.07115	0.0380503	1	0.0633375	0.37802	7.76397	0.558096
SGLT2 inhibitor	Benign neoplasm: Parotid gland || id:finn-b-CD2_BENIGN_PAROTID	MR Egger	10	-6.31589	4.51591	0.199487				6.8931	0.548209
SGLT2 inhibitor	Benign neoplasm: Parotid gland || id:finn-b-CD2_BENIGN_PAROTID	Weighted median	10	-1.59741	1.48571	0.282293
SGLT2 inhibitor	Benign neoplasm: Parotid gland (all cancers excluded) || id:finn-b-CD2_BENIGN_PAROTID_EXALLC	Inverse variance weighted	10	-2.32245	1.07392	0.0305717	1	0.0609106	0.396915	8.44266	0.490224
SGLT2 inhibitor	Benign neoplasm: Parotid gland (all cancers excluded) || id:finn-b-CD2_BENIGN_PAROTID_EXALLC	MR Egger	10	-6.2607	4.52943	0.204264				7.64163	0.469236
SGLT2 inhibitor	Benign neoplasm: Parotid gland (all cancers excluded) || id:finn-b-CD2_BENIGN_PAROTID_EXALLC	Weighted median	10	-1.61249	1.53699	0.294123
SGLT2 inhibitor	Benign neoplasm: Peripheral nerves and autonomic nervous system || id:finn-b-CD2_BENIGN_PERIPH_AUTO_NEURO	Inverse variance weighted	10	-4.95134	2.4188	0.0406562	1	-0.139449	0.395261	9.58992	0.384691
SGLT2 inhibitor	Benign neoplasm: Peripheral nerves and autonomic nervous system || id:finn-b-CD2_BENIGN_PERIPH_AUTO_NEURO	MR Egger	10	4.07012	10.3363	0.704038				8.71125	0.367237
SGLT2 inhibitor	Benign neoplasm: Peripheral nerves and autonomic nervous system || id:finn-b-CD2_BENIGN_PERIPH_AUTO_NEURO	Weighted median	10	-6.08355	3.31105	0.0661589
SGLT2 inhibitor	Benign neoplasm: Peripheral nerves and autonomic nervous system (all cancers excluded) || id:finn-b-CD2_BENIGN_PERIPH_AUTO_NEURO_EXALLC	Inverse variance weighted	10	-4.97729	2.40381	0.0383975	1	-0.138938	0.393858	9.53399	0.38951
SGLT2 inhibitor	Benign neoplasm: Peripheral nerves and autonomic nervous system (all cancers excluded) || id:finn-b-CD2_BENIGN_PERIPH_AUTO_NEURO_EXALLC	MR Egger	10	4.01213	10.2677	0.70618				8.65549	0.372186
SGLT2 inhibitor	Benign neoplasm: Peripheral nerves and autonomic nervous system (all cancers excluded) || id:finn-b-CD2_BENIGN_PERIPH_AUTO_NEURO_EXALLC	Weighted median	10	-5.98103	3.16322	0.0586502
SGLT2 inhibitor	Benign neoplasm: Pharynx, unspecified || id:finn-b-CD2_BENIGN_PHARYNX_NOS	Inverse variance weighted	10	-2.07805	3.4148	0.542829	1	0.154946	0.494287	4.99364	0.834863
SGLT2 inhibitor	Benign neoplasm: Pharynx, unspecified || id:finn-b-CD2_BENIGN_PHARYNX_NOS	MR Egger	10	-12.0914	14.3937	0.425274				4.48081	0.81135
SGLT2 inhibitor	Benign neoplasm: Pharynx, unspecified || id:finn-b-CD2_BENIGN_PHARYNX_NOS	Weighted median	10	-1.99581	4.50231	0.65756
SGLT2 inhibitor	""Benign neoplasm: Pharynx, unspecified"" (all cancers excluded) || id:finn-b-CD2_BENIGN_PHARYNX_NOS_EXALLC	Inverse variance weighted	10	-2.15055	3.41518	0.528889	1	0.155396	0.4931	4.99577	0.834676
SGLT2 inhibitor	""Benign neoplasm: Pharynx, unspecified"" (all cancers excluded) || id:finn-b-CD2_BENIGN_PHARYNX_NOS_EXALLC	MR Egger	10	-12.1949	14.3973	0.421594				4.48003	0.811428
SGLT2 inhibitor	""Benign neoplasm: Pharynx, unspecified"" (all cancers excluded) || id:finn-b-CD2_BENIGN_PHARYNX_NOS_EXALLC	Weighted median	10	-2.07067	4.47324	0.643435
SGLT2 inhibitor	Benign neoplasm: Pituitary gland, craniopharyngeal duct || id:finn-b-CD2_BENIGN_PITUITARY_CRANIPHAR	Inverse variance weighted	10	2.60363	1.22878	0.0341006	1	0.149809	0.0905047	8.75332	0.46035
SGLT2 inhibitor	Benign neoplasm: Pituitary gland, craniopharyngeal duct || id:finn-b-CD2_BENIGN_PITUITARY_CRANIPHAR	MR Egger	10	-7.07666	5.17829	0.20892				5.05015	0.752202
SGLT2 inhibitor	Benign neoplasm: Pituitary gland, craniopharyngeal duct || id:finn-b-CD2_BENIGN_PITUITARY_CRANIPHAR	Weighted median	10	1.96457	1.63359	0.229129
SGLT2 inhibitor	""Benign neoplasm: Pituitary gland, craniopharyngeal duct"" (all cancers excluded) || id:finn-b-CD2_BENIGN_PITUITARY_CRANIPHAR_EXALLC	Inverse variance weighted	10	2.49621	1.23021	0.0424484	1	0.150797	0.0890875	8.66517	0.468738
SGLT2 inhibitor	""Benign neoplasm: Pituitary gland, craniopharyngeal duct"" (all cancers excluded) || id:finn-b-CD2_BENIGN_PITUITARY_CRANIPHAR_EXALLC	MR Egger	10	-7.24923	5.18552	0.199664				4.92253	0.765823
SGLT2 inhibitor	""Benign neoplasm: Pituitary gland, craniopharyngeal duct"" (all cancers excluded) || id:finn-b-CD2_BENIGN_PITUITARY_CRANIPHAR_EXALLC	Weighted median	10	1.74659	1.716	0.308759
SGLT2 inhibitor	Benign neoplasm: Prostate || id:finn-b-CD2_BENIGN_PROSTATE	Inverse variance weighted	10	2.79935	3.24128	0.387777	1	0.181719	0.401326	5.81606	0.758177
SGLT2 inhibitor	Benign neoplasm: Prostate || id:finn-b-CD2_BENIGN_PROSTATE	MR Egger	10	-8.92804	13.6235	0.530636				5.03058	0.754302
SGLT2 inhibitor	Benign neoplasm: Prostate || id:finn-b-CD2_BENIGN_PROSTATE	Weighted median	10	4.93179	4.40495	0.262884
SGLT2 inhibitor	Benign neoplasm: Prostate (all cancers excluded) || id:finn-b-CD2_BENIGN_PROSTATE_EXALLC	Inverse variance weighted	10	2.92953	3.30238	0.375027	1	0.18297	0.406533	5.89261	0.750617
SGLT2 inhibitor	Benign neoplasm: Prostate (all cancers excluded) || id:finn-b-CD2_BENIGN_PROSTATE_EXALLC	MR Egger	10	-8.88341	13.8827	0.540132				5.12513	0.744122
SGLT2 inhibitor	Benign neoplasm: Prostate (all cancers excluded) || id:finn-b-CD2_BENIGN_PROSTATE_EXALLC	Weighted median	10	5.65541	4.49246	0.208078
SGLT2 inhibitor	Benign neoplasm: Rectosigmoid junction || id:finn-b-CD2_BENIGN_RECTOSIGMOID_JUNC	Inverse variance weighted	10	3.11552	1.5115	0.0392826	1	-0.0846824	0.401718	1.85039	0.993618
SGLT2 inhibitor	Benign neoplasm: Rectosigmoid junction || id:finn-b-CD2_BENIGN_RECTOSIGMOID_JUNC	MR Egger	10	8.58511	6.35908	0.213949				1.06628	0.997794
SGLT2 inhibitor	Benign neoplasm: Rectosigmoid junction || id:finn-b-CD2_BENIGN_RECTOSIGMOID_JUNC	Weighted median	10	3.2351	1.98086	0.102431
SGLT2 inhibitor	Benign neoplasm: Rectosigmoid junction (all cancers excluded) || id:finn-b-CD2_BENIGN_RECTOSIGMOID_JUNC_EXALLC	Inverse variance weighted	10	3.19553	1.51488	0.0349081	1	-0.0855012	0.398136	2.15097	0.988849
SGLT2 inhibitor	Benign neoplasm: Rectosigmoid junction (all cancers excluded) || id:finn-b-CD2_BENIGN_RECTOSIGMOID_JUNC_EXALLC	MR Egger	10	8.71728	6.36908	0.208293				1.35428	0.994871
SGLT2 inhibitor	Benign neoplasm: Rectosigmoid junction (all cancers excluded) || id:finn-b-CD2_BENIGN_RECTOSIGMOID_JUNC_EXALLC	Weighted median	10	3.36869	1.87307	0.0720991
SGLT2 inhibitor	Benign neoplasm: Rectum || id:finn-b-CD2_BENIGN_RECTUM	Inverse variance weighted	10	-1.13385	0.738322	0.124609	1	-0.056128	0.264474	8.26991	0.507191
SGLT2 inhibitor	Benign neoplasm: Rectum || id:finn-b-CD2_BENIGN_RECTUM	MR Egger	10	2.4942	3.11227	0.446042				6.82995	0.555086
SGLT2 inhibitor	Benign neoplasm: Rectum || id:finn-b-CD2_BENIGN_RECTUM	Weighted median	10	-0.469188	0.99219	0.636298
SGLT2 inhibitor	Benign neoplasm: Rectum, anus and anal canal || id:finn-b-CD2_BENIGN_RECTUM_ANAL	Inverse variance weighted	10	-0.342798	0.674422	0.611254	1	-0.0112306	0.799267	4.56644	0.870349
SGLT2 inhibitor	Benign neoplasm: Rectum, anus and anal canal || id:finn-b-CD2_BENIGN_RECTUM_ANAL	MR Egger	10	0.382954	2.84169	0.896128				4.49732	0.809701
SGLT2 inhibitor	Benign neoplasm: Rectum, anus and anal canal || id:finn-b-CD2_BENIGN_RECTUM_ANAL	Weighted median	10	-0.515362	0.888205	0.56176
SGLT2 inhibitor	Benign neoplasm: Rectum/anal canal icd-9 || id:finn-b-CD2_BENIGN_RECTUM_ANAL_CANAL_ICD9	Inverse variance weighted	10	3.77485	2.77776	0.174161	1	0.0577585	0.750679	2.47392	0.981577
SGLT2 inhibitor	Benign neoplasm: Rectum/anal canal icd-9 || id:finn-b-CD2_BENIGN_RECTUM_ANAL_CANAL_ICD9	MR Egger	10	0.0465854	11.6711	0.996913				2.36575	0.967697
SGLT2 inhibitor	Benign neoplasm: Rectum/anal canal icd-9 || id:finn-b-CD2_BENIGN_RECTUM_ANAL_CANAL_ICD9	Weighted median	10	3.02859	3.49901	0.386734
SGLT2 inhibitor	Benign neoplasm: Rectum/anal canal icd-9 (all cancers excluded) || id:finn-b-CD2_BENIGN_RECTUM_ANAL_CANAL_ICD9_EXALLC	Inverse variance weighted	10	3.74235	2.78324	0.178753	1	0.0523185	0.773799	2.2019	0.987857
SGLT2 inhibitor	Benign neoplasm: Rectum/anal canal icd-9 (all cancers excluded) || id:finn-b-CD2_BENIGN_RECTUM_ANAL_CANAL_ICD9_EXALLC	MR Egger	10	0.364262	11.6979	0.975921				2.11351	0.977333
SGLT2 inhibitor	Benign neoplasm: Rectum/anal canal icd-9 (all cancers excluded) || id:finn-b-CD2_BENIGN_RECTUM_ANAL_CANAL_ICD9_EXALLC	Weighted median	10	2.97828	3.53863	0.399986
SGLT2 inhibitor	""Benign neoplasm: Rectum, anus and anal canal"" (all cancers excluded) || id:finn-b-CD2_BENIGN_RECTUM_ANAL_EXALLC	Inverse variance weighted	10	-0.405637	0.678335	0.549847	1	-0.0151722	0.733084	5.66263	0.773151
SGLT2 inhibitor	""Benign neoplasm: Rectum, anus and anal canal"" (all cancers excluded) || id:finn-b-CD2_BENIGN_RECTUM_ANAL_EXALLC	MR Egger	10	0.574847	2.85788	0.845606				5.5379	0.698838
SGLT2 inhibitor	""Benign neoplasm: Rectum, anus and anal canal"" (all cancers excluded) || id:finn-b-CD2_BENIGN_RECTUM_ANAL_EXALLC	Weighted median	10	-0.769799	0.860701	0.371115
SGLT2 inhibitor	Benign neoplasm: Rectum (all cancers excluded) || id:finn-b-CD2_BENIGN_RECTUM_EXALLC	Inverse variance weighted	10	-1.2015	0.769431	0.118396	1	-0.0599397	0.239081	9.68957	0.376195
SGLT2 inhibitor	Benign neoplasm: Rectum (all cancers excluded) || id:finn-b-CD2_BENIGN_RECTUM_EXALLC	MR Egger	10	2.67166	3.13445	0.418802				8.05942	0.427687
SGLT2 inhibitor	Benign neoplasm: Rectum (all cancers excluded) || id:finn-b-CD2_BENIGN_RECTUM_EXALLC	Weighted median	10	-0.494028	0.949119	0.602707
SGLT2 inhibitor	Benign neoplasm of major salivary glands || id:finn-b-CD2_BENIGN_SALIVARY	Inverse variance weighted	10	-1.08817	0.934317	0.244153	1	0.0396901	0.521344	5.53183	0.785705
SGLT2 inhibitor	Benign neoplasm of major salivary glands || id:finn-b-CD2_BENIGN_SALIVARY	MR Egger	10	-3.65383	3.9382	0.380655				5.08209	0.748767
SGLT2 inhibitor	Benign neoplasm of major salivary glands || id:finn-b-CD2_BENIGN_SALIVARY	Weighted median	10	-1.88139	1.21641	0.12194
SGLT2 inhibitor	Benign neoplasm of major salivary glands (all cancers excluded) || id:finn-b-CD2_BENIGN_SALIVARY_EXALLC	Inverse variance weighted	10	-1.17022	0.935576	0.211005	1	0.0368517	0.551503	6.05539	0.734362
SGLT2 inhibitor	Benign neoplasm of major salivary glands (all cancers excluded) || id:finn-b-CD2_BENIGN_SALIVARY_EXALLC	MR Egger	10	-3.55244	3.94494	0.394151				5.66901	0.684252
SGLT2 inhibitor	Benign neoplasm of major salivary glands (all cancers excluded) || id:finn-b-CD2_BENIGN_SALIVARY_EXALLC	Weighted median	10	-1.89236	1.19321	0.112752
SGLT2 inhibitor	Benign neoplasm: other/unspecified salivary gland || id:finn-b-CD2_BENIGN_SALIVARY_NOS	Inverse variance weighted	10	2.46039	1.74654	0.158918	1	-0.0144139	0.90282	8.56386	0.478467
SGLT2 inhibitor	Benign neoplasm: other/unspecified salivary gland || id:finn-b-CD2_BENIGN_SALIVARY_NOS	MR Egger	10	3.39219	7.61084	0.667626				8.54689	0.381948
SGLT2 inhibitor	Benign neoplasm: other/unspecified salivary gland || id:finn-b-CD2_BENIGN_SALIVARY_NOS	Weighted median	10	1.25212	2.36848	0.597042
SGLT2 inhibitor	Benign neoplasm: other/unspecified salivary gland (all cancers excluded) || id:finn-b-CD2_BENIGN_SALIVARY_NOS_EXALLC	Inverse variance weighted	10	2.4265	1.74748	0.164964	1	-0.0164073	0.88888	8.47206	0.48736
SGLT2 inhibitor	Benign neoplasm: other/unspecified salivary gland (all cancers excluded) || id:finn-b-CD2_BENIGN_SALIVARY_NOS_EXALLC	MR Egger	10	3.48699	7.56857	0.657265				8.45009	0.390783
SGLT2 inhibitor	Benign neoplasm: other/unspecified salivary gland (all cancers excluded) || id:finn-b-CD2_BENIGN_SALIVARY_NOS_EXALLC	Weighted median	10	1.18553	2.37656	0.617889
SGLT2 inhibitor	Benign neoplasm: Sigmoid colon || id:finn-b-CD2_BENIGN_SIGMOID_COLON	Inverse variance weighted	10	-0.184818	0.730847	0.800359	1	-0.00163384	0.972721	2.12032	0.989419
SGLT2 inhibitor	Benign neoplasm: Sigmoid colon || id:finn-b-CD2_BENIGN_SIGMOID_COLON	MR Egger	10	-0.0792369	3.08062	0.98011				2.11907	0.977142
SGLT2 inhibitor	Benign neoplasm: Sigmoid colon || id:finn-b-CD2_BENIGN_SIGMOID_COLON	Weighted median	10	-0.394568	0.924052	0.669381
SGLT2 inhibitor	Benign neoplasm: Sigmoid colon (all cancers excluded) || id:finn-b-CD2_BENIGN_SIGMOID_COLON_EXALLC	Inverse variance weighted	10	-0.252746	0.733192	0.730305	1	-0.00573804	0.904774	2.75291	0.973291
SGLT2 inhibitor	Benign neoplasm: Sigmoid colon (all cancers excluded) || id:finn-b-CD2_BENIGN_SIGMOID_COLON_EXALLC	MR Egger	10	0.118306	3.09314	0.970427				2.73766	0.949727
SGLT2 inhibitor	Benign neoplasm: Sigmoid colon (all cancers excluded) || id:finn-b-CD2_BENIGN_SIGMOID_COLON_EXALLC	Weighted median	10	-0.683379	0.926186	0.46061
SGLT2 inhibitor	Other benign neoplasms of skin || id:finn-b-CD2_BENIGN_SKIN	Inverse variance weighted	10	0.0837151	0.426306	0.844318	1	0.0371942	0.205992	8.82428	0.453651
SGLT2 inhibitor	Other benign neoplasms of skin || id:finn-b-CD2_BENIGN_SKIN	MR Egger	10	-2.32156	1.79877	0.232877				6.92981	0.544224
SGLT2 inhibitor	Other benign neoplasms of skin || id:finn-b-CD2_BENIGN_SKIN	Weighted median	10	-0.110018	0.576426	0.848634
SGLT2 inhibitor	Benign neoplasm: Skin of ear and external auricular canal || id:finn-b-CD2_BENIGN_SKIN_EAR	Inverse variance weighted	10	4.30282	1.47089	0.003441	1	0.200051	0.0597887	9.39033	0.402051
SGLT2 inhibitor	Benign neoplasm: Skin of ear and external auricular canal || id:finn-b-CD2_BENIGN_SKIN_EAR	MR Egger	10	-8.62909	6.07431	0.193217				4.58802	0.800564
SGLT2 inhibitor	Benign neoplasm: Skin of ear and external auricular canal || id:finn-b-CD2_BENIGN_SKIN_EAR	Weighted median	10	4.55805	1.96961	0.0206571
SGLT2 inhibitor	Benign neoplasm: Skin of ear and external auricular canal (all cancers excluded) || id:finn-b-CD2_BENIGN_SKIN_EAR_EXALLC	Inverse variance weighted	10	4.29509	1.4918	0.00398783	1	0.198239	0.0615826	9.66104	0.378616
SGLT2 inhibitor	Benign neoplasm: Skin of ear and external auricular canal (all cancers excluded) || id:finn-b-CD2_BENIGN_SKIN_EAR_EXALLC	MR Egger	10	-8.52142	6.07272	0.19815				4.94148	0.763812
SGLT2 inhibitor	Benign neoplasm: Skin of ear and external auricular canal (all cancers excluded) || id:finn-b-CD2_BENIGN_SKIN_EAR_EXALLC	Weighted median	10	4.50371	1.95812	0.0214471
SGLT2 inhibitor	Other benign neoplasms of skin (all cancers excluded) || id:finn-b-CD2_BENIGN_SKIN_EXALLC	Inverse variance weighted	10	0.0341989	0.429074	0.936473	1	0.0353979	0.228995	7.94523	0.539675
SGLT2 inhibitor	Other benign neoplasms of skin (all cancers excluded) || id:finn-b-CD2_BENIGN_SKIN_EXALLC	MR Egger	10	-2.25356	1.80811	0.247889				6.24878	0.619387
SGLT2 inhibitor	Other benign neoplasms of skin (all cancers excluded) || id:finn-b-CD2_BENIGN_SKIN_EXALLC	Weighted median	10	-0.191457	0.61808	0.756743
SGLT2 inhibitor	Benign neoplasm: Skin of eyelid, including canthus || id:finn-b-CD2_BENIGN_SKIN_EYELID	Inverse variance weighted	10	0.299834	0.712304	0.673802	1	0.00437086	0.925268	6.37496	0.701883
SGLT2 inhibitor	Benign neoplasm: Skin of eyelid, including canthus || id:finn-b-CD2_BENIGN_SKIN_EYELID	MR Egger	10	0.0172659	3.0048	0.995556				6.36559	0.606352
SGLT2 inhibitor	Benign neoplasm: Skin of eyelid, including canthus || id:finn-b-CD2_BENIGN_SKIN_EYELID	Weighted median	10	0.834525	1.0484	0.426032
SGLT2 inhibitor	""Benign neoplasm: Skin of eyelid, including canthus"" (all cancers excluded) || id:finn-b-CD2_BENIGN_SKIN_EYELID_EXALLC	Inverse variance weighted	10	0.249335	0.714399	0.727079	1	0.00225086	0.961561	5.61293	0.777945
SGLT2 inhibitor	""Benign neoplasm: Skin of eyelid, including canthus"" (all cancers excluded) || id:finn-b-CD2_BENIGN_SKIN_EYELID_EXALLC	MR Egger	10	0.103806	3.01263	0.973357				5.61046	0.690774
SGLT2 inhibitor	""Benign neoplasm: Skin of eyelid, including canthus"" (all cancers excluded) || id:finn-b-CD2_BENIGN_SKIN_EYELID_EXALLC	Weighted median	10	0.355157	0.940959	0.705846
SGLT2 inhibitor	Benign neoplasm: Skin of other and unspecified parts of face || id:finn-b-CD2_BENIGN_SKIN_FACE	Inverse variance weighted	10	-1.84374	0.929614	0.0473298	1	0.052891	0.400783	11.6699	0.232567
SGLT2 inhibitor	Benign neoplasm: Skin of other and unspecified parts of face || id:finn-b-CD2_BENIGN_SKIN_FACE	MR Egger	10	-5.26317	3.96674	0.221187				10.6242	0.223914
SGLT2 inhibitor	Benign neoplasm: Skin of other and unspecified parts of face || id:finn-b-CD2_BENIGN_SKIN_FACE	Weighted median	10	-3.35454	1.11406	0.00260296
SGLT2 inhibitor	Benign neoplasm: Skin of other and unspecified parts of face (all cancers excluded) || id:finn-b-CD2_BENIGN_SKIN_FACE_EXALLC	Inverse variance weighted	10	-1.847	0.914694	0.043461	1	0.0515279	0.405525	11.2317	0.260161
SGLT2 inhibitor	Benign neoplasm: Skin of other and unspecified parts of face (all cancers excluded) || id:finn-b-CD2_BENIGN_SKIN_FACE_EXALLC	MR Egger	10	-5.17792	3.90514	0.221472				10.2445	0.248285
SGLT2 inhibitor	Benign neoplasm: Skin of other and unspecified parts of face (all cancers excluded) || id:finn-b-CD2_BENIGN_SKIN_FACE_EXALLC	Weighted median	10	-3.3221	1.10074	0.00254403
SGLT2 inhibitor	Benign neoplasm: Skin of lip || id:finn-b-CD2_BENIGN_SKIN_LIP	Inverse variance weighted	10	-1.30137	2.25089	0.563156	1	-0.0665004	0.653795	3.56537	0.937626
SGLT2 inhibitor	Benign neoplasm: Skin of lip || id:finn-b-CD2_BENIGN_SKIN_LIP	MR Egger	10	2.99878	9.50269	0.760403				3.34843	0.91063
SGLT2 inhibitor	Benign neoplasm: Skin of lip || id:finn-b-CD2_BENIGN_SKIN_LIP	Weighted median	10	-0.21205	3.02449	0.944105
SGLT2 inhibitor	Benign neoplasm: Skin of lip (all cancers excluded) || id:finn-b-CD2_BENIGN_SKIN_LIP_EXALLC	Inverse variance weighted	10	-1.3452	2.24955	0.549848	1	-0.066882	0.651673	3.69866	0.930104
SGLT2 inhibitor	Benign neoplasm: Skin of lip (all cancers excluded) || id:finn-b-CD2_BENIGN_SKIN_LIP_EXALLC	MR Egger	10	2.97972	9.49444	0.761671				3.47882	0.900828
SGLT2 inhibitor	Benign neoplasm: Skin of lip (all cancers excluded) || id:finn-b-CD2_BENIGN_SKIN_LIP_EXALLC	Weighted median	10	-0.290175	3.06914	0.924675
SGLT2 inhibitor	Benign neoplasm: Skin of lower limb, including hip || id:finn-b-CD2_BENIGN_SKIN_LOWERLIMB	Inverse variance weighted	10	3.10735	1.78146	0.0811125	1	0.0410678	0.725129	6.16309	0.723491
SGLT2 inhibitor	Benign neoplasm: Skin of lower limb, including hip || id:finn-b-CD2_BENIGN_SKIN_LOWERLIMB	MR Egger	10	0.454539	7.49814	0.953149				6.03044	0.643823
SGLT2 inhibitor	Benign neoplasm: Skin of lower limb, including hip || id:finn-b-CD2_BENIGN_SKIN_LOWERLIMB	Weighted median	10	3.81688	2.32914	0.101265
SGLT2 inhibitor	""Benign neoplasm: Skin of lower limb, including hip"" (all cancers excluded) || id:finn-b-CD2_BENIGN_SKIN_LOWERLIMB_EXALLC	Inverse variance weighted	10	3.06492	1.7817	0.0853927	1	0.0400451	0.731656	5.9664	0.743277
SGLT2 inhibitor	""Benign neoplasm: Skin of lower limb, including hip"" (all cancers excluded) || id:finn-b-CD2_BENIGN_SKIN_LOWERLIMB_EXALLC	MR Egger	10	0.478188	7.49817	0.950715				5.84026	0.665119
SGLT2 inhibitor	""Benign neoplasm: Skin of lower limb, including hip"" (all cancers excluded) || id:finn-b-CD2_BENIGN_SKIN_LOWERLIMB_EXALLC	Weighted median	10	3.50777	2.39836	0.143586
SGLT2 inhibitor	Benign neoplasm: Skin, unspecified || id:finn-b-CD2_BENIGN_SKIN_NOS	Inverse variance weighted	10	-2.37584	1.42424	0.0952879	1	0.0448118	0.632575	2.90068	0.968103
SGLT2 inhibitor	Benign neoplasm: Skin, unspecified || id:finn-b-CD2_BENIGN_SKIN_NOS	MR Egger	10	-5.27141	5.99795	0.405096				2.6537	0.954178
SGLT2 inhibitor	Benign neoplasm: Skin, unspecified || id:finn-b-CD2_BENIGN_SKIN_NOS	Weighted median	10	-2.84187	1.85417	0.125353
SGLT2 inhibitor	""Benign neoplasm: Skin, unspecified"" (all cancers excluded) || id:finn-b-CD2_BENIGN_SKIN_NOS_EXALLC	Inverse variance weighted	10	-2.40973	1.42519	0.090871	1	0.0447886	0.633032	2.97183	0.965401
SGLT2 inhibitor	""Benign neoplasm: Skin, unspecified"" (all cancers excluded) || id:finn-b-CD2_BENIGN_SKIN_NOS_EXALLC	MR Egger	10	-5.3042	6.00373	0.402743				2.72552	0.950385
SGLT2 inhibitor	""Benign neoplasm: Skin, unspecified"" (all cancers excluded) || id:finn-b-CD2_BENIGN_SKIN_NOS_EXALLC	Weighted median	10	-2.72974	1.78055	0.125254
SGLT2 inhibitor	Benign neoplasm: Skin of scalp and neck || id:finn-b-CD2_BENIGN_SKIN_SCALPNECK	Inverse variance weighted	10	2.89548	1.8455	0.116661	1	0.045146	0.709344	3.85702	0.920568
SGLT2 inhibitor	Benign neoplasm: Skin of scalp and neck || id:finn-b-CD2_BENIGN_SKIN_SCALPNECK	MR Egger	10	-0.0218713	7.77423	0.997824				3.70779	0.882479
SGLT2 inhibitor	Benign neoplasm: Skin of scalp and neck || id:finn-b-CD2_BENIGN_SKIN_SCALPNECK	Weighted median	10	2.67696	2.45309	0.275157
SGLT2 inhibitor	Benign neoplasm: Skin of scalp and neck (all cancers excluded) || id:finn-b-CD2_BENIGN_SKIN_SCALPNECK_EXALLC	Inverse variance weighted	10	2.90991	1.84629	0.115006	1	0.0459063	0.704748	3.85108	0.920938
SGLT2 inhibitor	Benign neoplasm: Skin of scalp and neck (all cancers excluded) || id:finn-b-CD2_BENIGN_SKIN_SCALPNECK_EXALLC	MR Egger	10	-0.0565626	7.77508	0.994374				3.69681	0.88339
SGLT2 inhibitor	Benign neoplasm: Skin of scalp and neck (all cancers excluded) || id:finn-b-CD2_BENIGN_SKIN_SCALPNECK_EXALLC	Weighted median	10	2.58947	2.38917	0.278436
SGLT2 inhibitor	Benign neoplasm: Skin of trunk || id:finn-b-CD2_BENIGN_SKIN_TRUNK	Inverse variance weighted	10	1.59785	1.36999	0.243484	1	-0.0875339	0.342922	2.46213	0.981885
SGLT2 inhibitor	Benign neoplasm: Skin of trunk || id:finn-b-CD2_BENIGN_SKIN_TRUNK	MR Egger	10	7.25616	5.77763	0.244586				1.44587	0.993571
SGLT2 inhibitor	Benign neoplasm: Skin of trunk || id:finn-b-CD2_BENIGN_SKIN_TRUNK	Weighted median	10	1.73459	1.74298	0.319645
SGLT2 inhibitor	Benign neoplasm: Skin of trunk (all cancers excluded) || id:finn-b-CD2_BENIGN_SKIN_TRUNK_EXALLC	Inverse variance weighted	10	1.57431	1.37119	0.250912	1	-0.0882054	0.33965	2.35896	0.984439
SGLT2 inhibitor	Benign neoplasm: Skin of trunk (all cancers excluded) || id:finn-b-CD2_BENIGN_SKIN_TRUNK_EXALLC	MR Egger	10	7.27513	5.77952	0.2436				1.32798	0.995209
SGLT2 inhibitor	Benign neoplasm: Skin of trunk (all cancers excluded) || id:finn-b-CD2_BENIGN_SKIN_TRUNK_EXALLC	Weighted median	10	1.76943	1.75341	0.312909
SGLT2 inhibitor	Benign neoplasm: Skin of upper limb, including shoulder || id:finn-b-CD2_BENIGN_SKIN_UPPERLIMB	Inverse variance weighted	10	4.26769	2.18397	0.05069	1	0.335	0.032386	10.2564	0.330127
SGLT2 inhibitor	Benign neoplasm: Skin of upper limb, including shoulder || id:finn-b-CD2_BENIGN_SKIN_UPPERLIMB	MR Egger	10	-17.3808	8.62231	0.0785694				3.5765	0.893172
SGLT2 inhibitor	Benign neoplasm: Skin of upper limb, including shoulder || id:finn-b-CD2_BENIGN_SKIN_UPPERLIMB	Weighted median	10	5.38203	3.02225	0.0749449
SGLT2 inhibitor	""Benign neoplasm: Skin of upper limb, including shoulder"" (all cancers excluded) || id:finn-b-CD2_BENIGN_SKIN_UPPERLIMB_EXALLC	Inverse variance weighted	10	4.19028	2.16805	0.0532685	1	0.332836	0.0332031	10.1089	0.341744
SGLT2 inhibitor	""Benign neoplasm: Skin of upper limb, including shoulder"" (all cancers excluded) || id:finn-b-CD2_BENIGN_SKIN_UPPERLIMB_EXALLC	MR Egger	10	-17.3203	8.62088	0.0793875				3.51149	0.898296
SGLT2 inhibitor	""Benign neoplasm: Skin of upper limb, including shoulder"" (all cancers excluded) || id:finn-b-CD2_BENIGN_SKIN_UPPERLIMB_EXALLC	Weighted median	10	5.31846	3.0427	0.0804741
SGLT2 inhibitor	Benign neoplasm: Small intestine || id:finn-b-CD2_BENIGN_SMALL_INTESTINE	Inverse variance weighted	10	-5.13784	1.4218	0.000301954	0.846377	-0.126679	0.196447	4.91957	0.841262
SGLT2 inhibitor	Benign neoplasm: Small intestine || id:finn-b-CD2_BENIGN_SMALL_INTESTINE	MR Egger	10	3.04512	5.97842	0.624255				2.93379	0.938444
SGLT2 inhibitor	Benign neoplasm: Small intestine || id:finn-b-CD2_BENIGN_SMALL_INTESTINE	Weighted median	10	-5.55152	1.90254	0.00352341
SGLT2 inhibitor	Benign neoplasm: Small intestine (all cancers excluded) || id:finn-b-CD2_BENIGN_SMALL_INTESTINE_EXALLC	Inverse variance weighted	10	-5.10484	1.4235	0.000335639	0.940796	-0.129057	0.189324	5.16382	0.8198
SGLT2 inhibitor	Benign neoplasm: Small intestine (all cancers excluded) || id:finn-b-CD2_BENIGN_SMALL_INTESTINE_EXALLC	MR Egger	10	3.22933	5.98142	0.60397				3.10585	0.92754
SGLT2 inhibitor	Benign neoplasm: Small intestine (all cancers excluded) || id:finn-b-CD2_BENIGN_SMALL_INTESTINE_EXALLC	Weighted median	10	-5.57994	1.88906	0.00313876
SGLT2 inhibitor	Benign neoplasm: Other and unspecified parts of small intestine || id:finn-b-CD2_BENIGN_SMALL_INTESTINE_OTH	Inverse variance weighted	10	-5.69561	2.02956	0.00501102	1	-0.150247	0.274073	1.75866	0.994735
SGLT2 inhibitor	Benign neoplasm: Other and unspecified parts of small intestine || id:finn-b-CD2_BENIGN_SMALL_INTESTINE_OTH	MR Egger	10	3.99686	8.50021	0.650759				0.379854	0.999953
SGLT2 inhibitor	Benign neoplasm: Other and unspecified parts of small intestine || id:finn-b-CD2_BENIGN_SMALL_INTESTINE_OTH	Weighted median	10	-6.01925	2.61712	0.0214508
SGLT2 inhibitor	Benign neoplasm: Other and unspecified parts of small intestine (all cancers excluded) || id:finn-b-CD2_BENIGN_SMALL_INTESTINE_OTH_EXALLC	Inverse variance weighted	10	-5.60302	2.02745	0.00571707	1	-0.150523	0.272703	1.84848	0.993643
SGLT2 inhibitor	Benign neoplasm: Other and unspecified parts of small intestine (all cancers excluded) || id:finn-b-CD2_BENIGN_SMALL_INTESTINE_OTH_EXALLC	MR Egger	10	4.10781	8.49015	0.641471				0.46114	0.999902
SGLT2 inhibitor	Benign neoplasm: Other and unspecified parts of small intestine (all cancers excluded) || id:finn-b-CD2_BENIGN_SMALL_INTESTINE_OTH_EXALLC	Weighted median	10	-5.62919	2.54924	0.0272312
SGLT2 inhibitor	Benign neoplasm: Spinal cord || id:finn-b-CD2_BENIGN_SPINAL_CORD	Inverse variance weighted	10	-1.2317	2.38376	0.605361	1	-0.00426144	0.978193	3.8413	0.921544
SGLT2 inhibitor	Benign neoplasm: Spinal cord || id:finn-b-CD2_BENIGN_SPINAL_CORD	MR Egger	10	-0.956168	10.0574	0.926596				3.84051	0.871219
SGLT2 inhibitor	Benign neoplasm: Spinal cord || id:finn-b-CD2_BENIGN_SPINAL_CORD	Weighted median	10	-2.10042	2.92579	0.47282
SGLT2 inhibitor	Benign neoplasm: Spinal cord (all cancers excluded) || id:finn-b-CD2_BENIGN_SPINAL_CORD_EXALLC	Inverse variance weighted	10	-1.25585	2.37722	0.597301	1	-0.00443733	0.977233	4.00267	0.911237
SGLT2 inhibitor	Benign neoplasm: Spinal cord (all cancers excluded) || id:finn-b-CD2_BENIGN_SPINAL_CORD_EXALLC	MR Egger	10	-0.968933	10.0308	0.925424				4.0018	0.856961
SGLT2 inhibitor	Benign neoplasm: Spinal cord (all cancers excluded) || id:finn-b-CD2_BENIGN_SPINAL_CORD_EXALLC	Weighted median	10	-2.0583	2.90995	0.479361
SGLT2 inhibitor	Benign neoplasm: Stomach || id:finn-b-CD2_BENIGN_STOMACH	Inverse variance weighted	10	1.31987	0.947767	0.163737	1	-0.0371994	0.552874	3.20868	0.955443
SGLT2 inhibitor	Benign neoplasm: Stomach || id:finn-b-CD2_BENIGN_STOMACH	MR Egger	10	3.72452	3.99618	0.378595				2.82501	0.944854
SGLT2 inhibitor	Benign neoplasm: Stomach || id:finn-b-CD2_BENIGN_STOMACH	Weighted median	10	1.68322	1.14351	0.141029
SGLT2 inhibitor	Benign neoplasm: Stomach (all cancers excluded) || id:finn-b-CD2_BENIGN_STOMACH_EXALLC	Inverse variance weighted	10	1.34982	0.948907	0.154882	1	-0.0356988	0.569193	3.24756	0.953666
SGLT2 inhibitor	Benign neoplasm: Stomach (all cancers excluded) || id:finn-b-CD2_BENIGN_STOMACH_EXALLC	MR Egger	10	3.65774	4.00228	0.387476				2.89522	0.94076
SGLT2 inhibitor	Benign neoplasm: Stomach (all cancers excluded) || id:finn-b-CD2_BENIGN_STOMACH_EXALLC	Weighted median	10	1.44911	1.1578	0.210712
SGLT2 inhibitor	Benign neoplasm of thyroid gland || id:finn-b-CD2_BENIGN_THYROID	Inverse variance weighted	10	-1.2026	1.59438	0.450687	1	0.0688845	0.527682	9.38268	0.402725
SGLT2 inhibitor	Benign neoplasm of thyroid gland || id:finn-b-CD2_BENIGN_THYROID	MR Egger	10	-5.65435	6.94137	0.438883				8.89792	0.35098
SGLT2 inhibitor	Benign neoplasm of thyroid gland || id:finn-b-CD2_BENIGN_THYROID	Weighted median	10	-1.66418	2.05993	0.419158
SGLT2 inhibitor	Benign neoplasm of thyroid gland (all cancers excluded) || id:finn-b-CD2_BENIGN_THYROID_EXALLC	Inverse variance weighted	10	-1.28704	1.59729	0.420378	1	0.0674094	0.537347	9.40239	0.400989
SGLT2 inhibitor	Benign neoplasm of thyroid gland (all cancers excluded) || id:finn-b-CD2_BENIGN_THYROID_EXALLC	MR Egger	10	-5.64331	6.95901	0.440859				8.93842	0.347517
SGLT2 inhibitor	Benign neoplasm of thyroid gland (all cancers excluded) || id:finn-b-CD2_BENIGN_THYROID_EXALLC	Weighted median	10	-1.70302	2.10306	0.418065
SGLT2 inhibitor	Benign neoplasm: Tongue || id:finn-b-CD2_BENIGN_TONGUE	Inverse variance weighted	10	-3.57797	1.76559	0.0427135	1	-0.0648868	0.577791	4.53048	0.873169
SGLT2 inhibitor	Benign neoplasm: Tongue || id:finn-b-CD2_BENIGN_TONGUE	MR Egger	10	0.615533	7.44095	0.936105				4.19392	0.839217
SGLT2 inhibitor	Benign neoplasm: Tongue || id:finn-b-CD2_BENIGN_TONGUE	Weighted median	10	-2.78742	2.33737	0.233048
SGLT2 inhibitor	Benign neoplasm: Tongue (all cancers excluded) || id:finn-b-CD2_BENIGN_TONGUE_EXALLC	Inverse variance weighted	10	-3.62196	1.76407	0.040054	1	-0.0660003	0.571075	4.35828	0.88629
SGLT2 inhibitor	Benign neoplasm: Tongue (all cancers excluded) || id:finn-b-CD2_BENIGN_TONGUE_EXALLC	MR Egger	10	0.643053	7.43353	0.933189				4.00944	0.85627
SGLT2 inhibitor	Benign neoplasm: Tongue (all cancers excluded) || id:finn-b-CD2_BENIGN_TONGUE_EXALLC	Weighted median	10	-2.96809	2.30236	0.197346
SGLT2 inhibitor	Benign neoplasm: Tonsil || id:finn-b-CD2_BENIGN_TONSIL	Inverse variance weighted	10	-2.61237	3.02497	0.387806	1	-0.0683769	0.730561	1.53694	0.996863
SGLT2 inhibitor	Benign neoplasm: Tonsil || id:finn-b-CD2_BENIGN_TONSIL	MR Egger	10	1.80721	12.755	0.890831				1.40973	0.994107
SGLT2 inhibitor	Benign neoplasm: Tonsil || id:finn-b-CD2_BENIGN_TONSIL	Weighted median	10	-0.859065	3.82124	0.822125
SGLT2 inhibitor	Benign neoplasm: Tonsil (all cancers excluded) || id:finn-b-CD2_BENIGN_TONSIL_EXALLC	Inverse variance weighted	10	-2.65839	3.02584	0.379639	1	-0.069658	0.725743	1.51862	0.997006
SGLT2 inhibitor	Benign neoplasm: Tonsil (all cancers excluded) || id:finn-b-CD2_BENIGN_TONSIL_EXALLC	MR Egger	10	1.84407	12.7549	0.888621				1.38658	0.994435
SGLT2 inhibitor	Benign neoplasm: Tonsil (all cancers excluded) || id:finn-b-CD2_BENIGN_TONSIL_EXALLC	Weighted median	10	-1.08634	3.85738	0.778231
SGLT2 inhibitor	Benign neoplasm: Transverse colon || id:finn-b-CD2_BENIGN_TRANSVERSE_COLON	Inverse variance weighted	10	1.4895	1.07217	0.164763	1	0.0025229	0.971309	2.33608	0.984972
SGLT2 inhibitor	Benign neoplasm: Transverse colon || id:finn-b-CD2_BENIGN_TRANSVERSE_COLON	MR Egger	10	1.32631	4.52654	0.776973				2.33471	0.968994
SGLT2 inhibitor	Benign neoplasm: Transverse colon || id:finn-b-CD2_BENIGN_TRANSVERSE_COLON	Weighted median	10	1.5666	1.34388	0.243721
SGLT2 inhibitor	Benign neoplasm: Transverse colon (all cancers excluded) || id:finn-b-CD2_BENIGN_TRANSVERSE_COLON_EXALLC	Inverse variance weighted	10	1.50428	1.075	0.161714	1	0.000686015	0.992213	1.97197	0.991903
SGLT2 inhibitor	Benign neoplasm: Transverse colon (all cancers excluded) || id:finn-b-CD2_BENIGN_TRANSVERSE_COLON_EXALLC	MR Egger	10	1.45991	4.53598	0.755815				1.97187	0.981862
SGLT2 inhibitor	Benign neoplasm: Transverse colon (all cancers excluded) || id:finn-b-CD2_BENIGN_TRANSVERSE_COLON_EXALLC	Weighted median	10	1.50265	1.35867	0.268742
SGLT2 inhibitor	Benign neoplasm of urinary organs || id:finn-b-CD2_BENIGN_URINARY	Inverse variance weighted	10	-1.53197	1.40511	0.275588	1	-0.00288062	0.974959	4.85951	0.846379
SGLT2 inhibitor	Benign neoplasm of urinary organs || id:finn-b-CD2_BENIGN_URINARY	MR Egger	10	-1.34584	5.91672	0.825769				4.85846	0.772591
SGLT2 inhibitor	Benign neoplasm of urinary organs || id:finn-b-CD2_BENIGN_URINARY	Weighted median	10	-0.15586	1.8695	0.933558
SGLT2 inhibitor	Benign neoplasm of urinary organs (all cancers excluded) || id:finn-b-CD2_BENIGN_URINARY_EXALLC	Inverse variance weighted	10	-1.58729	1.40677	0.259183	1	-0.00490971	0.957381	4.87046	0.845451
SGLT2 inhibitor	Benign neoplasm of urinary organs (all cancers excluded) || id:finn-b-CD2_BENIGN_URINARY_EXALLC	MR Egger	10	-1.27003	5.92342	0.835592				4.86742	0.771648
SGLT2 inhibitor	Benign neoplasm of urinary organs (all cancers excluded) || id:finn-b-CD2_BENIGN_URINARY_EXALLC	Weighted median	10	-0.254869	1.93106	0.894997
SGLT2 inhibitor	Benign neoplasm: Uterine tubes and ligaments || id:finn-b-CD2_BENIGN_UTERINE_TUBES_LIGAMENTS	Inverse variance weighted	10	1.78048	3.31363	0.591047	1	0.175981	0.426322	5.19076	0.817373
SGLT2 inhibitor	Benign neoplasm: Uterine tubes and ligaments || id:finn-b-CD2_BENIGN_UTERINE_TUBES_LIGAMENTS	MR Egger	10	-9.59289	13.9697	0.511685				4.4884	0.810592
SGLT2 inhibitor	Benign neoplasm: Uterine tubes and ligaments || id:finn-b-CD2_BENIGN_UTERINE_TUBES_LIGAMENTS	Weighted median	10	-0.615553	4.32603	0.886851
SGLT2 inhibitor	Benign neoplasm: Uterine tubes and ligaments (all cancers excluded) || id:finn-b-CD2_BENIGN_UTERINE_TUBES_LIGAMENTS_EXALLC	Inverse variance weighted	10	1.68366	3.31213	0.61122	1	0.171963	0.436237	5.37427	0.800538
SGLT2 inhibitor	Benign neoplasm: Uterine tubes and ligaments (all cancers excluded) || id:finn-b-CD2_BENIGN_UTERINE_TUBES_LIGAMENTS_EXALLC	MR Egger	10	-9.42756	13.9573	0.51843				4.7027	0.788827
SGLT2 inhibitor	Benign neoplasm: Uterine tubes and ligaments (all cancers excluded) || id:finn-b-CD2_BENIGN_UTERINE_TUBES_LIGAMENTS_EXALLC	Weighted median	10	-0.778973	4.41979	0.8601
SGLT2 inhibitor	Other benign neoplasm of uterus: Other parts/unspecified || id:finn-b-CD2_BENIGN_UTERUS_NOS	Inverse variance weighted	10	0.715737	1.24235	0.564538	1	-0.00232406	0.977136	4.57507	0.869668
SGLT2 inhibitor	Other benign neoplasm of uterus: Other parts/unspecified || id:finn-b-CD2_BENIGN_UTERUS_NOS	MR Egger	10	0.86586	5.22701	0.872541				4.57419	0.801965
SGLT2 inhibitor	Other benign neoplasm of uterus: Other parts/unspecified || id:finn-b-CD2_BENIGN_UTERUS_NOS	Weighted median	10	0.654736	1.61321	0.684847
SGLT2 inhibitor	Other benign neoplasm of uterus: Other parts/unspecified (all cancers excluded) || id:finn-b-CD2_BENIGN_UTERUS_NOS_EXALLC	Inverse variance weighted	10	0.831933	1.25603	0.507746	1	-0.00860384	0.9164	4.9994	0.834361
SGLT2 inhibitor	Other benign neoplasm of uterus: Other parts/unspecified (all cancers excluded) || id:finn-b-CD2_BENIGN_UTERUS_NOS_EXALLC	MR Egger	10	1.38751	5.28005	0.799358				4.98766	0.758894
SGLT2 inhibitor	Other benign neoplasm of uterus: Other parts/unspecified (all cancers excluded) || id:finn-b-CD2_BENIGN_UTERUS_NOS_EXALLC	Weighted median	10	0.825897	1.68669	0.624378
SGLT2 inhibitor	Other benign neoplasms of uterus || id:finn-b-CD2_BENIGN_UTERUS_OTH	Inverse variance weighted	10	2.11288	1.12387	0.0601079	1	0.0208486	0.776852	4.00866	0.910842
SGLT2 inhibitor	Other benign neoplasms of uterus || id:finn-b-CD2_BENIGN_UTERUS_OTH	MR Egger	10	0.766066	4.72941	0.875339				3.92271	0.864028
SGLT2 inhibitor	Other benign neoplasms of uterus || id:finn-b-CD2_BENIGN_UTERUS_OTH	Weighted median	10	2.1106	1.46583	0.149906
SGLT2 inhibitor	Other benign neoplasms of uterus (all cancers excluded) || id:finn-b-CD2_BENIGN_UTERUS_OTH_EXALLC	Inverse variance weighted	10	2.18178	1.13455	0.0544753	1	0.0150996	0.838546	4.08913	0.905449
SGLT2 inhibitor	Other benign neoplasms of uterus (all cancers excluded) || id:finn-b-CD2_BENIGN_UTERUS_OTH_EXALLC	MR Egger	10	1.20698	4.76801	0.806543				4.04483	0.853057
SGLT2 inhibitor	Other benign neoplasms of uterus (all cancers excluded) || id:finn-b-CD2_BENIGN_UTERUS_OTH_EXALLC	Weighted median	10	2.18768	1.47173	0.137154
SGLT2 inhibitor	Benign neoplasm: Vulva || id:finn-b-CD2_BENIGN_VAGINA	Inverse variance weighted	10	2.87147	1.93546	0.137913	1	0.247688	0.0781269	8.7792	0.4579
SGLT2 inhibitor	Benign neoplasm: Vulva || id:finn-b-CD2_BENIGN_VAGINA	MR Egger	10	-13.1357	8.15941	0.14609				4.70108	0.788995
SGLT2 inhibitor	Benign neoplasm: Vulva || id:finn-b-CD2_BENIGN_VAGINA	Weighted median	10	5.73002	2.8025	0.0408929
SGLT2 inhibitor	Benign neoplasm: Vulva (all cancers excluded) || id:finn-b-CD2_BENIGN_VAGINA_EXALLC	Inverse variance weighted	10	2.68348	1.93527	0.165558	1	0.242347	0.0835218	8.4815	0.486443
SGLT2 inhibitor	Benign neoplasm: Vulva (all cancers excluded) || id:finn-b-CD2_BENIGN_VAGINA_EXALLC	MR Egger	10	-12.9792	8.15799	0.150279				4.57562	0.801821
SGLT2 inhibitor	Benign neoplasm: Vulva (all cancers excluded) || id:finn-b-CD2_BENIGN_VAGINA_EXALLC	Weighted median	10	5.15813	2.74881	0.0605874
SGLT2 inhibitor	Benign neoplasm: Vagina || id:finn-b-CD2_BENIGN_VULVA	Inverse variance weighted	10	7.17403	2.40533	0.00285852	1	0.0201819	0.897927	1.23901	0.99866
SGLT2 inhibitor	Benign neoplasm: Vagina || id:finn-b-CD2_BENIGN_VULVA	MR Egger	10	5.86966	10.1401	0.578616				1.22147	0.996425
SGLT2 inhibitor	Benign neoplasm: Vagina || id:finn-b-CD2_BENIGN_VULVA	Weighted median	10	7.29465	2.98771	0.0146243
SGLT2 inhibitor	Benign neoplasm: Vagina (all cancers excluded) || id:finn-b-CD2_BENIGN_VULVA_EXALLC	Inverse variance weighted	10	7.11676	2.40935	0.00313876	1	0.0198267	0.899835	1.1358	0.999055
SGLT2 inhibitor	Benign neoplasm: Vagina (all cancers excluded) || id:finn-b-CD2_BENIGN_VULVA_EXALLC	MR Egger	10	5.83553	10.1516	0.5812				1.11892	0.99738
SGLT2 inhibitor	Benign neoplasm: Vagina (all cancers excluded) || id:finn-b-CD2_BENIGN_VULVA_EXALLC	Weighted median	10	7.2462	3.0223	0.0165038
SGLT2 inhibitor	Follicular lymphoma || id:finn-b-CD2_FOLLICULAR_LYMPHOMA	Inverse variance weighted	10	0.957966	1.45862	0.511333	1	-0.050663	0.598551	2.75111	0.973351
SGLT2 inhibitor	Follicular lymphoma || id:finn-b-CD2_FOLLICULAR_LYMPHOMA	MR Egger	10	4.233	6.15024	0.510746				2.45065	0.963993
SGLT2 inhibitor	Follicular lymphoma || id:finn-b-CD2_FOLLICULAR_LYMPHOMA	Weighted median	10	1.04582	1.93536	0.588939
SGLT2 inhibitor	Follicular lymphoma (all cancers excluded) || id:finn-b-CD2_FOLLICULAR_LYMPHOMA_EXALLC	Inverse variance weighted	10	0.90288	1.46124	0.536651	1	-0.0519324	0.590224	2.76709	0.972818
SGLT2 inhibitor	Follicular lymphoma (all cancers excluded) || id:finn-b-CD2_FOLLICULAR_LYMPHOMA_EXALLC	MR Egger	10	4.26105	6.16281	0.50887				2.45248	0.96391
SGLT2 inhibitor	Follicular lymphoma (all cancers excluded) || id:finn-b-CD2_FOLLICULAR_LYMPHOMA_EXALLC	Weighted median	10	0.884021	1.78971	0.621344
SGLT2 inhibitor	Hodgkin lymphoma || id:finn-b-CD2_HODGKIN_LYMPHOMA	Inverse variance weighted	10	-2.99601	1.74134	0.0853378	1	-0.0879323	0.44784	2.21659	0.987561
SGLT2 inhibitor	Hodgkin lymphoma || id:finn-b-CD2_HODGKIN_LYMPHOMA	MR Egger	10	2.68334	7.32584	0.72365				1.57958	0.991306
SGLT2 inhibitor	Hodgkin lymphoma || id:finn-b-CD2_HODGKIN_LYMPHOMA	Weighted median	10	-1.86102	2.15474	0.38776
SGLT2 inhibitor	Hodgkin lymphoma (all cancers excluded) || id:finn-b-CD2_HODGKIN_LYMPHOMA_EXALLC	Inverse variance weighted	10	-2.96824	1.74242	0.088471	1	-0.0865691	0.454778	2.18428	0.988207
SGLT2 inhibitor	Hodgkin lymphoma (all cancers excluded) || id:finn-b-CD2_HODGKIN_LYMPHOMA_EXALLC	MR Egger	10	2.62261	7.32751	0.729668				1.56723	0.991534
SGLT2 inhibitor	Hodgkin lymphoma (all cancers excluded) || id:finn-b-CD2_HODGKIN_LYMPHOMA_EXALLC	Weighted median	10	-1.58797	2.15226	0.460628
SGLT2 inhibitor	Malignant immunoproliferative diseases || id:finn-b-CD2_IMMUNOPROLIFERATIVE	Inverse variance weighted	10	6.27948	3.40524	0.0651734	1	0.323691	0.151791	10.0105	0.349634
SGLT2 inhibitor	Malignant immunoproliferative diseases || id:finn-b-CD2_IMMUNOPROLIFERATIVE	MR Egger	10	-14.6273	13.5857	0.313022				7.5006	0.483706
SGLT2 inhibitor	Malignant immunoproliferative diseases || id:finn-b-CD2_IMMUNOPROLIFERATIVE	Weighted median	10	7.92565	4.69232	0.0912065
SGLT2 inhibitor	Malignant immunoproliferative diseases (all cancers excluded) || id:finn-b-CD2_IMMUNOPROLIFERATIVE_EXALLC	Inverse variance weighted	10	5.79925	3.20179	0.0701019	1	0.296653	0.170003	9.54311	0.388721
SGLT2 inhibitor	Malignant immunoproliferative diseases (all cancers excluded) || id:finn-b-CD2_IMMUNOPROLIFERATIVE_EXALLC	MR Egger	10	-13.3604	13.0808	0.336969				7.26926	0.50788
SGLT2 inhibitor	Malignant immunoproliferative diseases (all cancers excluded) || id:finn-b-CD2_IMMUNOPROLIFERATIVE_EXALLC	Weighted median	10	7.36629	4.33491	0.0892635
SGLT2 inhibitor	In situ neoplasms || id:finn-b-CD2_INSITU	Inverse variance weighted	10	0.181242	0.585632	0.756956	1	-0.0313029	0.423504	2.13708	0.98911
SGLT2 inhibitor	In situ neoplasms || id:finn-b-CD2_INSITU	MR Egger	10	2.20428	2.46913	0.398056				1.42575	0.993873
SGLT2 inhibitor	In situ neoplasms || id:finn-b-CD2_INSITU	Weighted median	10	0.522166	0.731228	0.475169
SGLT2 inhibitor	Carcinoma in situ of breast || id:finn-b-CD2_INSITU_BREAST	Inverse variance weighted	10	1.40067	1.0042	0.163072	1	0.000278744	0.99661	1.26611	0.998539
SGLT2 inhibitor	Carcinoma in situ of breast || id:finn-b-CD2_INSITU_BREAST	MR Egger	10	1.38266	4.23038	0.752175				1.26609	0.995945
SGLT2 inhibitor	Carcinoma in situ of breast || id:finn-b-CD2_INSITU_BREAST	Weighted median	10	1.55799	1.2513	0.213095
SGLT2 inhibitor	Carcinoma in situ of breast (all cancers excluded) || id:finn-b-CD2_INSITU_BREAST_EXALLC	Inverse variance weighted	10	1.28627	1.01091	0.203237	1	-0.00343751	0.958483	1.35515	0.998086
SGLT2 inhibitor	Carcinoma in situ of breast (all cancers excluded) || id:finn-b-CD2_INSITU_BREAST_EXALLC	MR Egger	10	1.50834	4.25644	0.732223				1.35226	0.994898
SGLT2 inhibitor	Carcinoma in situ of breast (all cancers excluded) || id:finn-b-CD2_INSITU_BREAST_EXALLC	Weighted median	10	1.36794	1.34061	0.307542
SGLT2 inhibitor	Carcinoma in situ of breast, intraductal || id:finn-b-CD2_INSITU_BREAST_INTRADUCTAL	Inverse variance weighted	10	1.59643	1.05524	0.130316	1	0.0136541	0.843189	1.19547	0.998839
SGLT2 inhibitor	Carcinoma in situ of breast, intraductal || id:finn-b-CD2_INSITU_BREAST_INTRADUCTAL	MR Egger	10	0.714055	4.44522	0.876363				1.15371	0.997078
SGLT2 inhibitor	Carcinoma in situ of breast, intraductal || id:finn-b-CD2_INSITU_BREAST_INTRADUCTAL	Weighted median	10	1.42152	1.31792	0.28076
SGLT2 inhibitor	""Carcinoma in situ of breast, intraductal"" (all cancers excluded) || id:finn-b-CD2_INSITU_BREAST_INTRADUCTAL_EXALLC	Inverse variance weighted	10	1.47058	1.06358	0.166768	1	0.00933798	0.893134	1.10525	0.999154
SGLT2 inhibitor	""Carcinoma in situ of breast, intraductal"" (all cancers excluded) || id:finn-b-CD2_INSITU_BREAST_INTRADUCTAL_EXALLC	MR Egger	10	0.867225	4.47893	0.851297				1.08602	0.997644
SGLT2 inhibitor	""Carcinoma in situ of breast, intraductal"" (all cancers excluded) || id:finn-b-CD2_INSITU_BREAST_INTRADUCTAL_EXALLC	Weighted median	10	1.31138	1.28435	0.307232
SGLT2 inhibitor	Carcinoma in situ of breast, other/unspecified || id:finn-b-CD2_INSITU_BREAST_NOS	Inverse variance weighted	10	-2.86354	2.6332	0.276827	1	-0.0711276	0.681254	2.18717	0.98815
SGLT2 inhibitor	Carcinoma in situ of breast, other/unspecified || id:finn-b-CD2_INSITU_BREAST_NOS	MR Egger	10	1.73481	11.1078	0.879761				2.00559	0.98084
SGLT2 inhibitor	Carcinoma in situ of breast, other/unspecified || id:finn-b-CD2_INSITU_BREAST_NOS	Weighted median	10	-1.90136	3.21662	0.554451
SGLT2 inhibitor	""Carcinoma in situ of breast, other/unspecified"" (all cancers excluded) || id:finn-b-CD2_INSITU_BREAST_NOS_EXALLC	Inverse variance weighted	10	-2.92101	2.63385	0.267419	1	-0.0711816	0.680999	2.19696	0.987956
SGLT2 inhibitor	""Carcinoma in situ of breast, other/unspecified"" (all cancers excluded) || id:finn-b-CD2_INSITU_BREAST_NOS_EXALLC	MR Egger	10	1.67964	11.1043	0.883515				2.01507	0.980546
SGLT2 inhibitor	""Carcinoma in situ of breast, other/unspecified"" (all cancers excluded) || id:finn-b-CD2_INSITU_BREAST_NOS_EXALLC	Weighted median	10	-1.98811	3.35228	0.55314
SGLT2 inhibitor	Carcinoma in situ of cervix uteri || id:finn-b-CD2_INSITU_CERVIX_UTERI	Inverse variance weighted	10	0.479864	1.93127	0.80377	1	-0.0761068	0.551532	6.97701	0.639513
SGLT2 inhibitor	Carcinoma in situ of cervix uteri || id:finn-b-CD2_INSITU_CERVIX_UTERI	MR Egger	10	5.39916	8.14675	0.526128				6.59068	0.581368
SGLT2 inhibitor	Carcinoma in situ of cervix uteri || id:finn-b-CD2_INSITU_CERVIX_UTERI	Weighted median	10	2.57429	2.47059	0.297424
SGLT2 inhibitor	Carcinoma in situ of cervix uteri, endocervix || id:finn-b-CD2_INSITU_CERVIX_UTERI_ENDOCERVIX	Inverse variance weighted	10	2.14705	2.93386	0.46428	1	-0.161073	0.411291	3.93777	0.91546
SGLT2 inhibitor	Carcinoma in situ of cervix uteri, endocervix || id:finn-b-CD2_INSITU_CERVIX_UTERI_ENDOCERVIX	MR Egger	10	12.5538	12.3592	0.33948				3.18641	0.92212
SGLT2 inhibitor	Carcinoma in situ of cervix uteri, endocervix || id:finn-b-CD2_INSITU_CERVIX_UTERI_ENDOCERVIX	Weighted median	10	3.7069	3.7998	0.329287
SGLT2 inhibitor	""Carcinoma in situ of cervix uteri, endocervix"" (all cancers excluded) || id:finn-b-CD2_INSITU_CERVIX_UTERI_ENDOCERVIX_EXALLC	Inverse variance weighted	10	2.03008	2.93284	0.488818	1	-0.162577	0.406927	3.90187	0.917752
SGLT2 inhibitor	""Carcinoma in situ of cervix uteri, endocervix"" (all cancers excluded) || id:finn-b-CD2_INSITU_CERVIX_UTERI_ENDOCERVIX_EXALLC	MR Egger	10	12.5327	12.3523	0.339992				3.13573	0.925553
SGLT2 inhibitor	""Carcinoma in situ of cervix uteri, endocervix"" (all cancers excluded) || id:finn-b-CD2_INSITU_CERVIX_UTERI_ENDOCERVIX_EXALLC	Weighted median	10	3.63632	3.83105	0.342533
SGLT2 inhibitor	Carcinoma in situ of cervix uteri (all cancers excluded) || id:finn-b-CD2_INSITU_CERVIX_UTERI_EXALLC	Inverse variance weighted	10	0.36578	1.93113	0.84977	1	-0.0743041	0.560747	6.97614	0.639604
SGLT2 inhibitor	Carcinoma in situ of cervix uteri (all cancers excluded) || id:finn-b-CD2_INSITU_CERVIX_UTERI_EXALLC	MR Egger	10	5.16856	8.14593	0.543472				6.60782	0.579475
SGLT2 inhibitor	Carcinoma in situ of cervix uteri (all cancers excluded) || id:finn-b-CD2_INSITU_CERVIX_UTERI_EXALLC	Weighted median	10	2.46438	2.44802	0.314086
SGLT2 inhibitor	Carcinoma in situ of cervix uteri, exocervix || id:finn-b-CD2_INSITU_CERVIX_UTERI_EXOCERVIX	Inverse variance weighted	10	-3.62486	3.21647	0.259756	1	-0.29872	0.180215	5.11048	0.824573
SGLT2 inhibitor	Carcinoma in situ of cervix uteri, exocervix || id:finn-b-CD2_INSITU_CERVIX_UTERI_EXOCERVIX	MR Egger	10	15.6638	13.5249	0.280209				2.95463	0.937172
SGLT2 inhibitor	Carcinoma in situ of cervix uteri, exocervix || id:finn-b-CD2_INSITU_CERVIX_UTERI_EXOCERVIX	Weighted median	10	-4.56981	4.30062	0.287966
SGLT2 inhibitor	""Carcinoma in situ of cervix uteri, exocervix"" (all cancers excluded) || id:finn-b-CD2_INSITU_CERVIX_UTERI_EXOCERVIX_EXALLC	Inverse variance weighted	10	-3.76438	3.21514	0.241667	1	-0.299654	0.17889	5.20087	0.816458
SGLT2 inhibitor	""Carcinoma in situ of cervix uteri, exocervix"" (all cancers excluded) || id:finn-b-CD2_INSITU_CERVIX_UTERI_EXOCERVIX_EXALLC	MR Egger	10	15.5863	13.522	0.282324				3.03023	0.932446
SGLT2 inhibitor	""Carcinoma in situ of cervix uteri, exocervix"" (all cancers excluded) || id:finn-b-CD2_INSITU_CERVIX_UTERI_EXOCERVIX_EXALLC	Weighted median	10	-4.84474	4.21799	0.250726
SGLT2 inhibitor	Carcinoma in situ of uteri, other/unspecified || id:finn-b-CD2_INSITU_CERVIX_UTERI_NOS	Inverse variance weighted	10	8.74451	3.19565	0.006212	1	0.326975	0.145833	6.07326	0.732564
SGLT2 inhibitor	Carcinoma in situ of uteri, other/unspecified || id:finn-b-CD2_INSITU_CERVIX_UTERI_NOS	MR Egger	10	-12.4089	13.5134	0.38533				3.47777	0.900908
SGLT2 inhibitor	Carcinoma in situ of uteri, other/unspecified || id:finn-b-CD2_INSITU_CERVIX_UTERI_NOS	Weighted median	10	9.28243	4.3084	0.0312014
SGLT2 inhibitor	""Carcinoma in situ of uteri, other/unspecified"" (all cancers excluded) || id:finn-b-CD2_INSITU_CERVIX_UTERI_NOS_EXALLC	Inverse variance weighted	10	8.64082	3.19561	0.00685171	1	0.327774	0.14496	6.06719	0.733175
SGLT2 inhibitor	""Carcinoma in situ of uteri, other/unspecified"" (all cancers excluded) || id:finn-b-CD2_INSITU_CERVIX_UTERI_NOS_EXALLC	MR Egger	10	-12.5641	13.5128	0.379678				3.45876	0.902367
SGLT2 inhibitor	""Carcinoma in situ of uteri, other/unspecified"" (all cancers excluded) || id:finn-b-CD2_INSITU_CERVIX_UTERI_NOS_EXALLC	Weighted median	10	9.15029	4.4194	0.0384073
SGLT2 inhibitor	In situ neoplasms (all cancers excluded) || id:finn-b-CD2_INSITU_EXALLC	Inverse variance weighted	10	0.139881	0.591789	0.813145	1	-0.0332953	0.400308	2.27732	0.986285
SGLT2 inhibitor	In situ neoplasms (all cancers excluded) || id:finn-b-CD2_INSITU_EXALLC	MR Egger	10	2.29197	2.49398	0.384967				1.48828	0.992901
SGLT2 inhibitor	In situ neoplasms (all cancers excluded) || id:finn-b-CD2_INSITU_EXALLC	Weighted median	10	0.441393	0.757646	0.560173
SGLT2 inhibitor	Carcinoma in situ of other and unspecified genital organs || id:finn-b-CD2_INSITU_GENITAL	Inverse variance weighted	10	2.20055	3.12764	0.481694	1	-0.310061	0.157828	5.28591	0.808706
SGLT2 inhibitor	Carcinoma in situ of other and unspecified genital organs || id:finn-b-CD2_INSITU_GENITAL	MR Egger	10	22.2873	13.2658	0.131459				2.85826	0.942935
SGLT2 inhibitor	Carcinoma in situ of other and unspecified genital organs || id:finn-b-CD2_INSITU_GENITAL	Weighted median	10	1.28739	4.20707	0.759601
SGLT2 inhibitor	Carcinoma in situ of other and unspecified genital organs (all cancers excluded) || id:finn-b-CD2_INSITU_GENITAL_EXALLC	Inverse variance weighted	10	2.35056	3.12336	0.451705	1	-0.300208	0.169202	5.00861	0.833557
SGLT2 inhibitor	Carcinoma in situ of other and unspecified genital organs (all cancers excluded) || id:finn-b-CD2_INSITU_GENITAL_EXALLC	MR Egger	10	21.7977	13.2428	0.138382				2.7251	0.950408
SGLT2 inhibitor	Carcinoma in situ of other and unspecified genital organs (all cancers excluded) || id:finn-b-CD2_INSITU_GENITAL_EXALLC	Weighted median	10	1.60745	4.38174	0.71373
SGLT2 inhibitor	Melanoma in situ || id:finn-b-CD2_INSITU_MELANOMA	Inverse variance weighted	10	-2.43471	1.69845	0.151718	1	0.0309919	0.780404	4.93305	0.840105
SGLT2 inhibitor	Melanoma in situ || id:finn-b-CD2_INSITU_MELANOMA	MR Egger	10	-4.43621	7.14583	0.551996				4.8499	0.773492
SGLT2 inhibitor	Melanoma in situ || id:finn-b-CD2_INSITU_MELANOMA	Weighted median	10	-3.1674	2.08847	0.129366
SGLT2 inhibitor	Melanoma in situ (all cancers excluded) || id:finn-b-CD2_INSITU_MELANOMA_EXALLC	Inverse variance weighted	10	-2.44916	1.69937	0.149523	1	0.0256866	0.817128	5.02877	0.831793
SGLT2 inhibitor	Melanoma in situ (all cancers excluded) || id:finn-b-CD2_INSITU_MELANOMA_EXALLC	MR Egger	10	-4.10802	7.14636	0.5812				4.97166	0.760601
SGLT2 inhibitor	Melanoma in situ (all cancers excluded) || id:finn-b-CD2_INSITU_MELANOMA_EXALLC	Weighted median	10	-3.14375	2.22652	0.157963
SGLT2 inhibitor	Melanoma in situ of other and unspecified parts of face || id:finn-b-CD2_INSITU_MELANOMA_FACE	Inverse variance weighted	10	2.52996	3.0778	0.411075	1	-0.0586644	0.770837	4.25735	0.893672
SGLT2 inhibitor	Melanoma in situ of other and unspecified parts of face || id:finn-b-CD2_INSITU_MELANOMA_FACE	MR Egger	10	6.31786	12.9414	0.638513				4.16655	0.841793
SGLT2 inhibitor	Melanoma in situ of other and unspecified parts of face || id:finn-b-CD2_INSITU_MELANOMA_FACE	Weighted median	10	3.89046	3.85834	0.313298
SGLT2 inhibitor	Melanoma in situ of other and unspecified parts of face (all cancers excluded) || id:finn-b-CD2_INSITU_MELANOMA_FACE_EXALLC	Inverse variance weighted	10	2.58969	3.0864	0.401433	1	-0.0626583	0.756415	4.43842	0.880265
SGLT2 inhibitor	Melanoma in situ of other and unspecified parts of face (all cancers excluded) || id:finn-b-CD2_INSITU_MELANOMA_FACE_EXALLC	MR Egger	10	6.63522	12.9742	0.622873				4.33536	0.82567
SGLT2 inhibitor	Melanoma in situ of other and unspecified parts of face (all cancers excluded) || id:finn-b-CD2_INSITU_MELANOMA_FACE_EXALLC	Weighted median	10	4.19014	4.13996	0.31148
SGLT2 inhibitor	Melanoma in situ of trunk || id:finn-b-CD2_INSITU_MELANOMA_TRUNK	Inverse variance weighted	10	0.309566	3.23831	0.923842	1	0.332548	0.143127	4.40963	0.882446
SGLT2 inhibitor	Melanoma in situ of trunk || id:finn-b-CD2_INSITU_MELANOMA_TRUNK	MR Egger	10	-21.1586	13.6137	0.158741				1.7737	0.987181
SGLT2 inhibitor	Melanoma in situ of trunk || id:finn-b-CD2_INSITU_MELANOMA_TRUNK	Weighted median	10	-1.05832	4.23397	0.80262
SGLT2 inhibitor	Melanoma in situ of trunk (all cancers excluded) || id:finn-b-CD2_INSITU_MELANOMA_TRUNK_EXALLC	Inverse variance weighted	10	0.333163	3.26121	0.91863	1	0.339168	0.138757	4.63423	0.864958
SGLT2 inhibitor	Melanoma in situ of trunk (all cancers excluded) || id:finn-b-CD2_INSITU_MELANOMA_TRUNK_EXALLC	MR Egger	10	-21.5681	13.7138	0.154425				1.93085	0.983059
SGLT2 inhibitor	Melanoma in situ of trunk (all cancers excluded) || id:finn-b-CD2_INSITU_MELANOMA_TRUNK_EXALLC	Weighted median	10	-1.04283	4.2639	0.806788
SGLT2 inhibitor	Carcinoma in situ of skin || id:finn-b-CD2_INSITU_SKIN	Inverse variance weighted	10	-0.301429	0.919672	0.743095	1	-0.0495412	0.420055	5.33854	0.803855
SGLT2 inhibitor	Carcinoma in situ of skin || id:finn-b-CD2_INSITU_SKIN	MR Egger	10	2.90155	3.87898	0.475861				4.61611	0.797708
SGLT2 inhibitor	Carcinoma in situ of skin || id:finn-b-CD2_INSITU_SKIN	Weighted median	10	0.341123	1.21713	0.779272
SGLT2 inhibitor	Carcinoma in situ of skin of ear and external auricular canal || id:finn-b-CD2_INSITU_SKIN_EAR	Inverse variance weighted	10	5.07317	3.02479	0.0935041	1	-0.101152	0.612378	2.33381	0.985024
SGLT2 inhibitor	Carcinoma in situ of skin of ear and external auricular canal || id:finn-b-CD2_INSITU_SKIN_EAR	MR Egger	10	11.6151	12.7728	0.389735				2.0559	0.97925
SGLT2 inhibitor	Carcinoma in situ of skin of ear and external auricular canal || id:finn-b-CD2_INSITU_SKIN_EAR	Weighted median	10	6.44669	3.7567	0.0861526
SGLT2 inhibitor	Carcinoma in situ of skin of ear and external auricular canal (all cancers excluded) || id:finn-b-CD2_INSITU_SKIN_EAR_EXALLC	Inverse variance weighted	10	4.70273	3.04098	0.121995	1	-0.123166	0.541472	2.46349	0.981849
SGLT2 inhibitor	Carcinoma in situ of skin of ear and external auricular canal (all cancers excluded) || id:finn-b-CD2_INSITU_SKIN_EAR_EXALLC	MR Egger	10	12.6742	12.8644	0.353375				2.0568	0.979221
SGLT2 inhibitor	Carcinoma in situ of skin of ear and external auricular canal (all cancers excluded) || id:finn-b-CD2_INSITU_SKIN_EAR_EXALLC	Weighted median	10	6.34505	3.65301	0.0823984
SGLT2 inhibitor	Carcinoma in situ of skin (all cancers excluded) || id:finn-b-CD2_INSITU_SKIN_EXALLC	Inverse variance weighted	10	-0.316971	0.930511	0.733373	1	-0.0541678	0.385284	5.35873	0.801983
SGLT2 inhibitor	Carcinoma in situ of skin (all cancers excluded) || id:finn-b-CD2_INSITU_SKIN_EXALLC	MR Egger	10	3.18609	3.92634	0.440572				4.51535	0.807895
SGLT2 inhibitor	Carcinoma in situ of skin (all cancers excluded) || id:finn-b-CD2_INSITU_SKIN_EXALLC	Weighted median	10	0.532397	1.24547	0.669038
SGLT2 inhibitor	Carcinoma in situ of skin of other and unspecified parts of face || id:finn-b-CD2_INSITU_SKIN_FACE	Inverse variance weighted	10	-0.947994	1.2385	0.444011	1	-0.0444528	0.587005	3.45391	0.943557
SGLT2 inhibitor	Carcinoma in situ of skin of other and unspecified parts of face || id:finn-b-CD2_INSITU_SKIN_FACE	MR Egger	10	1.92676	5.2291	0.722084				3.13371	0.925688
SGLT2 inhibitor	Carcinoma in situ of skin of other and unspecified parts of face || id:finn-b-CD2_INSITU_SKIN_FACE	Weighted median	10	-0.460964	1.64267	0.779003
SGLT2 inhibitor	Carcinoma in situ of skin of other and unspecified parts of face (all cancers excluded) || id:finn-b-CD2_INSITU_SKIN_FACE_EXALLC	Inverse variance weighted	10	-1.00882	1.25034	0.419763	1	-0.0493727	0.551002	3.57494	0.937101
SGLT2 inhibitor	Carcinoma in situ of skin of other and unspecified parts of face (all cancers excluded) || id:finn-b-CD2_INSITU_SKIN_FACE_EXALLC	MR Egger	10	2.18546	5.28229	0.689939				3.18756	0.922042
SGLT2 inhibitor	Carcinoma in situ of skin of other and unspecified parts of face (all cancers excluded) || id:finn-b-CD2_INSITU_SKIN_FACE_EXALLC	Weighted median	10	-0.860019	1.5961	0.590007
SGLT2 inhibitor	Carcinoma in situ of skin of lower limb, including hip || id:finn-b-CD2_INSITU_SKIN_LOWERLIMB	Inverse variance weighted	10	2.12536	2.57311	0.40881	1	-0.0832204	0.623063	2.51093	0.980588
SGLT2 inhibitor	Carcinoma in situ of skin of lower limb, including hip || id:finn-b-CD2_INSITU_SKIN_LOWERLIMB	MR Egger	10	7.50178	10.8288	0.508066				2.24968	0.972385
SGLT2 inhibitor	Carcinoma in situ of skin of lower limb, including hip || id:finn-b-CD2_INSITU_SKIN_LOWERLIMB	Weighted median	10	2.31152	3.2691	0.479516
SGLT2 inhibitor	""Carcinoma in situ of skin of lower limb, including hip"" (all cancers excluded) || id:finn-b-CD2_INSITU_SKIN_LOWERLIMB_EXALLC	Inverse variance weighted	10	1.95643	2.57605	0.447572	1	-0.0970416	0.567987	2.6388	0.976915
SGLT2 inhibitor	""Carcinoma in situ of skin of lower limb, including hip"" (all cancers excluded) || id:finn-b-CD2_INSITU_SKIN_LOWERLIMB_EXALLC	MR Egger	10	8.22712	10.8411	0.469691				2.28421	0.971036
SGLT2 inhibitor	""Carcinoma in situ of skin of lower limb, including hip"" (all cancers excluded) || id:finn-b-CD2_INSITU_SKIN_LOWERLIMB_EXALLC	Weighted median	10	2.21747	3.26827	0.497464
SGLT2 inhibitor	Carcinoma in situ of skin, other sites/unspecified || id:finn-b-CD2_INSITU_SKIN_NOS	Inverse variance weighted	10	-7.49881	3.3461	0.0250221	1	-0.369372	0.119732	7.07972	0.62882
SGLT2 inhibitor	Carcinoma in situ of skin, other sites/unspecified || id:finn-b-CD2_INSITU_SKIN_NOS	MR Egger	10	16.3735	14.1088	0.279295				4.04616	0.852935
SGLT2 inhibitor	Carcinoma in situ of skin, other sites/unspecified || id:finn-b-CD2_INSITU_SKIN_NOS	Weighted median	10	-8.79083	4.46104	0.0487721
SGLT2 inhibitor	""Carcinoma in situ of skin, other sites/unspecified"" (all cancers excluded) || id:finn-b-CD2_INSITU_SKIN_NOS_EXALLC	Inverse variance weighted	10	-7.59649	3.35259	0.0234601	1	-0.379375	0.112131	7.4867	0.586582
SGLT2 inhibitor	""Carcinoma in situ of skin, other sites/unspecified"" (all cancers excluded) || id:finn-b-CD2_INSITU_SKIN_NOS_EXALLC	MR Egger	10	16.9315	14.146	0.265601				4.30129	0.828969
SGLT2 inhibitor	""Carcinoma in situ of skin, other sites/unspecified"" (all cancers excluded) || id:finn-b-CD2_INSITU_SKIN_NOS_EXALLC	Weighted median	10	-8.78514	4.64772	0.0587309
SGLT2 inhibitor	Carcinoma in situ of skin of scalp and neck || id:finn-b-CD2_INSITU_SKIN_SCALPNECK	Inverse variance weighted	10	-2.26446	2.68341	0.398741	1	-0.0845661	0.632394	5.85735	0.754106
SGLT2 inhibitor	Carcinoma in situ of skin of scalp and neck || id:finn-b-CD2_INSITU_SKIN_SCALPNECK	MR Egger	10	3.2017	11.3157	0.784404				5.6101	0.690814
SGLT2 inhibitor	Carcinoma in situ of skin of scalp and neck || id:finn-b-CD2_INSITU_SKIN_SCALPNECK	Weighted median	10	-2.64436	3.41126	0.43823
SGLT2 inhibitor	Carcinoma in situ of skin of scalp and neck (all cancers excluded) || id:finn-b-CD2_INSITU_SKIN_SCALPNECK_EXALLC	Inverse variance weighted	10	-2.2587	2.69415	0.401822	1	-0.0814441	0.646545	6.08975	0.730903
SGLT2 inhibitor	Carcinoma in situ of skin of scalp and neck (all cancers excluded) || id:finn-b-CD2_INSITU_SKIN_SCALPNECK_EXALLC	MR Egger	10	3.01184	11.3871	0.798085				5.86281	0.662596
SGLT2 inhibitor	Carcinoma in situ of skin of scalp and neck (all cancers excluded) || id:finn-b-CD2_INSITU_SKIN_SCALPNECK_EXALLC	Weighted median	10	-2.8913	3.45845	0.403148
SGLT2 inhibitor	Carcinoma in situ of skin of trunk || id:finn-b-CD2_INSITU_SKIN_TRUNK	Inverse variance weighted	10	1.73096	2.21119	0.433734	1	-0.106236	0.470167	6.49064	0.689984
SGLT2 inhibitor	Carcinoma in situ of skin of trunk || id:finn-b-CD2_INSITU_SKIN_TRUNK	MR Egger	10	8.59854	9.32562	0.383475				5.91602	0.656639
SGLT2 inhibitor	Carcinoma in situ of skin of trunk || id:finn-b-CD2_INSITU_SKIN_TRUNK	Weighted median	10	2.05001	2.91761	0.482284
SGLT2 inhibitor	Carcinoma in situ of skin of trunk (all cancers excluded) || id:finn-b-CD2_INSITU_SKIN_TRUNK_EXALLC	Inverse variance weighted	10	1.73048	2.21615	0.434891	1	-0.106349	0.470908	6.60088	0.678594
SGLT2 inhibitor	Carcinoma in situ of skin of trunk (all cancers excluded) || id:finn-b-CD2_INSITU_SKIN_TRUNK_EXALLC	MR Egger	10	8.60884	9.35586	0.384398				6.02824	0.644068
SGLT2 inhibitor	Carcinoma in situ of skin of trunk (all cancers excluded) || id:finn-b-CD2_INSITU_SKIN_TRUNK_EXALLC	Weighted median	10	2.24605	2.87644	0.434894
SGLT2 inhibitor	Carcinoma in situ of skin of upper limb, including shoulder || id:finn-b-CD2_INSITU_SKIN_UPPERLIMB	Inverse variance weighted	10	-1.17342	2.56281	0.64705	1	0.109896	0.517939	5.93073	0.746831
SGLT2 inhibitor	Carcinoma in situ of skin of upper limb, including shoulder || id:finn-b-CD2_INSITU_SKIN_UPPERLIMB	MR Egger	10	-8.27923	10.8154	0.465953				5.47339	0.705987
SGLT2 inhibitor	Carcinoma in situ of skin of upper limb, including shoulder || id:finn-b-CD2_INSITU_SKIN_UPPERLIMB	Weighted median	10	-0.877268	3.44746	0.799134
SGLT2 inhibitor	""Carcinoma in situ of skin of upper limb, including shoulder"" (all cancers excluded) || id:finn-b-CD2_INSITU_SKIN_UPPERLIMB_EXALLC	Inverse variance weighted	10	-1.13361	2.57825	0.660166	1	0.113202	0.508229	6.36055	0.703361
SGLT2 inhibitor	""Carcinoma in situ of skin of upper limb, including shoulder"" (all cancers excluded) || id:finn-b-CD2_INSITU_SKIN_UPPERLIMB_EXALLC	MR Egger	10	-8.45303	10.8796	0.459537				5.88101	0.660559
SGLT2 inhibitor	""Carcinoma in situ of skin of upper limb, including shoulder"" (all cancers excluded) || id:finn-b-CD2_INSITU_SKIN_UPPERLIMB_EXALLC	Weighted median	10	-0.731134	3.35263	0.827369
SGLT2 inhibitor	Leukaemia of unspecified cell type || id:finn-b-CD2_LEUKAEMIA_NAS	Inverse variance weighted	10	13.212	3.45943	0.000133927	0.375397	0.244266	0.297375	6.31929	0.707586
SGLT2 inhibitor	Leukaemia of unspecified cell type || id:finn-b-CD2_LEUKAEMIA_NAS	MR Egger	10	-2.57245	14.5777	0.864314				5.07691	0.749325
SGLT2 inhibitor	Leukaemia of unspecified cell type || id:finn-b-CD2_LEUKAEMIA_NAS	Weighted median	10	11.4862	4.67309	0.0139732
SGLT2 inhibitor	Leukaemia of unspecified cell type (all cancers excluded) || id:finn-b-CD2_LEUKAEMIA_NAS_EXALLC	Inverse variance weighted	10	13.1491	3.45937	0.000144112	0.403946	0.242652	0.300391	6.25279	0.714376
SGLT2 inhibitor	Leukaemia of unspecified cell type (all cancers excluded) || id:finn-b-CD2_LEUKAEMIA_NAS_EXALLC	MR Egger	10	-2.53373	14.5809	0.866363				5.02693	0.754694
SGLT2 inhibitor	Leukaemia of unspecified cell type (all cancers excluded) || id:finn-b-CD2_LEUKAEMIA_NAS_EXALLC	Weighted median	10	11.588	4.5242	0.0104268
SGLT2 inhibitor	Lymphoid leukaemia || id:finn-b-CD2_LYMPHOID_LEUKAEMIA	Inverse variance weighted	10	-2.08927	1.30347	0.108966	1	-0.0795347	0.363625	7.40956	0.594559
SGLT2 inhibitor	Lymphoid leukaemia || id:finn-b-CD2_LYMPHOID_LEUKAEMIA	MR Egger	10	3.05009	5.49228	0.593846				6.48168	0.59344
SGLT2 inhibitor	Lymphoid leukaemia || id:finn-b-CD2_LYMPHOID_LEUKAEMIA	Weighted median	10	-1.75689	1.74282	0.31342
SGLT2 inhibitor	Lymphoid leukaemia (all cancers excluded) || id:finn-b-CD2_LYMPHOID_LEUKAEMIA_EXALLC	Inverse variance weighted	10	-2.1336	1.30509	0.102087	1	-0.0797769	0.362755	7.7549	0.559023
SGLT2 inhibitor	Lymphoid leukaemia (all cancers excluded) || id:finn-b-CD2_LYMPHOID_LEUKAEMIA_EXALLC	MR Egger	10	3.02242	5.49953	0.597612				6.82347	0.555793
SGLT2 inhibitor	Lymphoid leukaemia (all cancers excluded) || id:finn-b-CD2_LYMPHOID_LEUKAEMIA_EXALLC	Weighted median	10	-1.78175	1.66487	0.284528
SGLT2 inhibitor	Multiple myeloma and malignant plasma cell neoplasms || id:finn-b-CD2_MULTIPLE_MYELOMA_PLASMA_CELL	Inverse variance weighted	10	-2.14027	1.37392	0.119284	1	-0.0573771	0.528009	3.22832	0.954551
SGLT2 inhibitor	Multiple myeloma and malignant plasma cell neoplasms || id:finn-b-CD2_MULTIPLE_MYELOMA_PLASMA_CELL	MR Egger	10	1.56677	5.78525	0.793384				2.79318	0.946658
SGLT2 inhibitor	Multiple myeloma and malignant plasma cell neoplasms || id:finn-b-CD2_MULTIPLE_MYELOMA_PLASMA_CELL	Weighted median	10	-1.95322	1.72335	0.257051
SGLT2 inhibitor	Multiple myeloma and malignant plasma cell neoplasms (all cancers excluded) || id:finn-b-CD2_MULTIPLE_MYELOMA_PLASMA_CELL_EXALLC	Inverse variance weighted	10	-2.14457	1.37591	0.119079	1	-0.0582676	0.522239	3.59143	0.936192
SGLT2 inhibitor	Multiple myeloma and malignant plasma cell neoplasms (all cancers excluded) || id:finn-b-CD2_MULTIPLE_MYELOMA_PLASMA_CELL_EXALLC	MR Egger	10	1.62047	5.7924	0.78676				3.14367	0.92502
SGLT2 inhibitor	Multiple myeloma and malignant plasma cell neoplasms (all cancers excluded) || id:finn-b-CD2_MULTIPLE_MYELOMA_PLASMA_CELL_EXALLC	Weighted median	10	-1.90398	1.78072	0.28497
SGLT2 inhibitor	Myeloid leukaemia || id:finn-b-CD2_MYELOID_LEUKAEMIA	Inverse variance weighted	10	-1.42089	1.98481	0.474064	1	0.0698896	0.593233	4.86222	0.84615
SGLT2 inhibitor	Myeloid leukaemia || id:finn-b-CD2_MYELOID_LEUKAEMIA	MR Egger	10	-5.93603	8.35581	0.497635				4.55277	0.804131
SGLT2 inhibitor	Myeloid leukaemia || id:finn-b-CD2_MYELOID_LEUKAEMIA	Weighted median	10	-2.76928	2.53132	0.273951
SGLT2 inhibitor	Myeloid leukaemia (all cancers excluded) || id:finn-b-CD2_MYELOID_LEUKAEMIA_EXALLC	Inverse variance weighted	10	-1.42989	1.98345	0.470967	1	0.0694404	0.595206	4.96627	0.837239
SGLT2 inhibitor	Myeloid leukaemia (all cancers excluded) || id:finn-b-CD2_MYELOID_LEUKAEMIA_EXALLC	MR Egger	10	-5.91606	8.34771	0.498636				4.66017	0.793203
SGLT2 inhibitor	Myeloid leukaemia (all cancers excluded) || id:finn-b-CD2_MYELOID_LEUKAEMIA_EXALLC	Weighted median	10	-2.6341	2.46312	0.284882
SGLT2 inhibitor	Non-follicular lymphoma || id:finn-b-CD2_NONFOLLICULAR_LYMPHOMA	Inverse variance weighted	10	2.21449	0.939331	0.0183977	1	0.00132437	0.982785	2.7603	0.973045
SGLT2 inhibitor	Non-follicular lymphoma || id:finn-b-CD2_NONFOLLICULAR_LYMPHOMA	MR Egger	10	2.12891	3.95723	0.60523				2.75981	0.948515
SGLT2 inhibitor	Non-follicular lymphoma || id:finn-b-CD2_NONFOLLICULAR_LYMPHOMA	Weighted median	10	1.92527	1.18724	0.104882
SGLT2 inhibitor	Non-follicular lymphoma (all cancers excluded) || id:finn-b-CD2_NONFOLLICULAR_LYMPHOMA_EXALLC	Inverse variance weighted	10	2.13502	0.941127	0.0232941	1	0.000175551	0.997721	2.97953	0.965101
SGLT2 inhibitor	Non-follicular lymphoma (all cancers excluded) || id:finn-b-CD2_NONFOLLICULAR_LYMPHOMA_EXALLC	MR Egger	10	2.12367	3.96421	0.606726				2.97952	0.935636
SGLT2 inhibitor	Non-follicular lymphoma (all cancers excluded) || id:finn-b-CD2_NONFOLLICULAR_LYMPHOMA_EXALLC	Weighted median	10	1.79352	1.16243	0.122854
SGLT2 inhibitor	Other and unspecified types of non-Hodgkin lymphoma || id:finn-b-CD2_NONHODGKIN_NAS	Inverse variance weighted	10	6.63628	1.44824	4.6e-06	0.0128938	0.229168	0.0370926	8.51913	0.482791
SGLT2 inhibitor	Other and unspecified types of non-Hodgkin lymphoma || id:finn-b-CD2_NONHODGKIN_NAS	MR Egger	10	-8.17248	6.10399	0.217407				2.28217	0.971116
SGLT2 inhibitor	Other and unspecified types of non-Hodgkin lymphoma || id:finn-b-CD2_NONHODGKIN_NAS	Weighted median	10	7.42282	1.98614	0.000186001
SGLT2 inhibitor	Other and unspecified types of non-Hodgkin lymphoma (all cancers excluded) || id:finn-b-CD2_NONHODGKIN_NAS_EXALLC	Inverse variance weighted	10	6.55698	1.44948	6.08e-06	0.0170422	0.227427	0.0383401	8.66508	0.468747
SGLT2 inhibitor	Other and unspecified types of non-Hodgkin lymphoma (all cancers excluded) || id:finn-b-CD2_NONHODGKIN_NAS_EXALLC	MR Egger	10	-8.14046	6.10998	0.219456				2.53368	0.960142
SGLT2 inhibitor	Other and unspecified types of non-Hodgkin lymphoma (all cancers excluded) || id:finn-b-CD2_NONHODGKIN_NAS_EXALLC	Weighted median	10	7.48013	2.13392	0.000456003
SGLT2 inhibitor	Primary_lymphoid and hematopoietic malignant neoplasms || id:finn-b-CD2_PRIMARY_LYMPHOID_HEMATOPOIETIC	Inverse variance weighted	10	0.0588401	0.572178	0.918094	1	-0.0407434	0.293623	4.34969	0.886927
SGLT2 inhibitor	Primary_lymphoid and hematopoietic malignant neoplasms || id:finn-b-CD2_PRIMARY_LYMPHOID_HEMATOPOIETIC	MR Egger	10	2.69178	2.41142	0.296713				3.08641	0.928818
SGLT2 inhibitor	Primary_lymphoid and hematopoietic malignant neoplasms || id:finn-b-CD2_PRIMARY_LYMPHOID_HEMATOPOIETIC	Weighted median	10	0.0177052	0.736611	0.980824
SGLT2 inhibitor	Primary_lymphoid and hematopoietic malignant neoplasms (all cancers excluded) || id:finn-b-CD2_PRIMARY_LYMPHOID_HEMATOPOIETIC_EXALLC	Inverse variance weighted	10	-0.0185809	0.574998	0.974221	1	-0.0410172	0.292375	4.74323	0.856092
SGLT2 inhibitor	Primary_lymphoid and hematopoietic malignant neoplasms (all cancers excluded) || id:finn-b-CD2_PRIMARY_LYMPHOID_HEMATOPOIETIC_EXALLC	MR Egger	10	2.63187	2.42087	0.308634				3.47291	0.901282
SGLT2 inhibitor	Primary_lymphoid and hematopoietic malignant neoplasms (all cancers excluded) || id:finn-b-CD2_PRIMARY_LYMPHOID_HEMATOPOIETIC_EXALLC	Weighted median	10	-0.0411942	0.742001	0.955726
SGLT2 inhibitor	Other and unspecified malignant neoplasms of lymphoid, haematopoietic and related tissue || id:finn-b-CD2_PRIMARY_LYMPHOID_HEMATOPOIETIC_NAS	Inverse variance weighted	10	0.675062	3.61978	0.852059	1	-0.592049	0.01696	12.2084	0.201811
SGLT2 inhibitor	Other and unspecified malignant neoplasms of lymphoid, haematopoietic and related tissue || id:finn-b-CD2_PRIMARY_LYMPHOID_HEMATOPOIETIC_NAS	MR Egger	10	38.9564	13.1157	0.0178654				3.18259	0.922382
SGLT2 inhibitor	Other and unspecified malignant neoplasms of lymphoid, haematopoietic and related tissue || id:finn-b-CD2_PRIMARY_LYMPHOID_HEMATOPOIETIC_NAS	Weighted median	10	-0.394714	4.59355	0.931524
SGLT2 inhibitor	""Other and unspecified malignant neoplasms of lymphoid, haematopoietic and related tissue"" (all cancers excluded) || id:finn-b-CD2_PRIMARY_LYMPHOID_HEMATOPOIETIC_NAS_EXALLC	Inverse variance weighted	10	0.651381	3.63658	0.857844	1	-0.594476	0.0168169	12.2606	0.199014
SGLT2 inhibitor	""Other and unspecified malignant neoplasms of lymphoid, haematopoietic and related tissue"" (all cancers excluded) || id:finn-b-CD2_PRIMARY_LYMPHOID_HEMATOPOIETIC_NAS_EXALLC	MR Egger	10	39.0938	13.1467	0.0177714				3.20128	0.921098
SGLT2 inhibitor	""Other and unspecified malignant neoplasms of lymphoid, haematopoietic and related tissue"" (all cancers excluded) || id:finn-b-CD2_PRIMARY_LYMPHOID_HEMATOPOIETIC_NAS_EXALLC	Weighted median	10	-0.379401	4.56147	0.933712
SGLT2 inhibitor	Mature T/NK-cell lymphomas || id:finn-b-CD2_TNK_LYMPHOMA	Inverse variance weighted	10	-4.00788	2.71501	0.139892	1	-0.14581	0.420866	5.55218	0.783765
SGLT2 inhibitor	Mature T/NK-cell lymphomas || id:finn-b-CD2_TNK_LYMPHOMA	MR Egger	10	5.41182	11.4298	0.648521				4.83237	0.775333
SGLT2 inhibitor	Mature T/NK-cell lymphomas || id:finn-b-CD2_TNK_LYMPHOMA	Weighted median	10	-1.84755	3.6834	0.615958
SGLT2 inhibitor	Mature T/NK-cell lymphomas (all cancers excluded) || id:finn-b-CD2_TNK_LYMPHOMA_EXALLC	Inverse variance weighted	10	-4.03531	2.71819	0.137661	1	-0.145459	0.422413	5.39455	0.798648
SGLT2 inhibitor	Mature T/NK-cell lymphomas (all cancers excluded) || id:finn-b-CD2_TNK_LYMPHOMA_EXALLC	MR Egger	10	5.36262	11.4431	0.651837				4.67973	0.791194
SGLT2 inhibitor	Mature T/NK-cell lymphomas (all cancers excluded) || id:finn-b-CD2_TNK_LYMPHOMA_EXALLC	Weighted median	10	-2.08182	3.70775	0.574471
SGLT2 inhibitor	Charcot foot || id:finn-b-CHARCOT	Inverse variance weighted	10	-1.05092	2.85954	0.713235	1	0.196785	0.30881	4.62176	0.865956
SGLT2 inhibitor	Charcot foot || id:finn-b-CHARCOT	MR Egger	10	-13.7747	12.0524	0.286127				3.44076	0.903738
SGLT2 inhibitor	Charcot foot || id:finn-b-CHARCOT	Weighted median	10	-3.68174	3.59599	0.305908
SGLT2 inhibitor	Childhood allergy (age < 16) || id:finn-b-CHILDHOOD_ALLERGY	Inverse variance weighted	10	-0.116906	0.70812	0.868871	1	-0.000254744	0.99562	5.44416	0.794
SGLT2 inhibitor	Childhood allergy (age < 16) || id:finn-b-CHILDHOOD_ALLERGY	MR Egger	10	-0.100419	2.99582	0.974081				5.44412	0.709222
SGLT2 inhibitor	Childhood allergy (age < 16) || id:finn-b-CHILDHOOD_ALLERGY	Weighted median	10	-0.232513	0.963922	0.809388
SGLT2 inhibitor	Biliary chirrosis, primary || id:finn-b-CHIRBIL_PRIM	Inverse variance weighted	10	0.963458	2.14007	0.652567	1	0.0695283	0.636715	10.0827	0.343829
SGLT2 inhibitor	Biliary chirrosis, primary || id:finn-b-CHIRBIL_PRIM	MR Egger	10	-3.53067	9.42507	0.71769				9.78796	0.280225
SGLT2 inhibitor	Biliary chirrosis, primary || id:finn-b-CHIRBIL_PRIM	Weighted median	10	-0.4644	2.51879	0.85372
SGLT2 inhibitor	Chirrosis of liver, NAS || id:finn-b-CHIRHEP_NAS	Inverse variance weighted	10	-1.72894	1.53731	0.260736	1	-0.149888	0.162646	7.94269	0.539932
SGLT2 inhibitor	Chirrosis of liver, NAS || id:finn-b-CHIRHEP_NAS	MR Egger	10	7.96138	6.48608	0.254542				5.57774	0.694413
SGLT2 inhibitor	Chirrosis of liver, NAS || id:finn-b-CHIRHEP_NAS	Weighted median	10	-0.263096	2.04802	0.897782
SGLT2 inhibitor	Cholelithiasis, broad definition with cholecystitis || id:finn-b-CHOLELITH_BROAD	Inverse variance weighted	10	-0.181539	0.276454	0.511394	1	-0.0331283	0.0951762	8.21603	0.51253
SGLT2 inhibitor	Cholelithiasis, broad definition with cholecystitis || id:finn-b-CHOLELITH_BROAD	MR Egger	10	1.95938	1.16502	0.131103				4.6375	0.795524
SGLT2 inhibitor	Cholelithiasis, broad definition with cholecystitis || id:finn-b-CHOLELITH_BROAD	Weighted median	10	0.207711	0.35746	0.56119
SGLT2 inhibitor	Other chondrocalcinosis || id:finn-b-CHONDRO_OTH	Inverse variance weighted	10	-3.71292	3.3984	0.274592	1	0.0451154	0.839033	5.46603	0.79194
SGLT2 inhibitor	Other chondrocalcinosis || id:finn-b-CHONDRO_OTH	MR Egger	10	-6.62642	14.2939	0.655297				5.42199	0.711666
SGLT2 inhibitor	Other chondrocalcinosis || id:finn-b-CHONDRO_OTH	Weighted median	10	-4.59799	4.57175	0.314541
SGLT2 inhibitor	Chronic hepatitis NAS || id:finn-b-CHRONHEP_NAS	Inverse variance weighted	10	-5.62898	2.37621	0.0178417	1	-0.252167	0.132451	6.49173	0.689872
SGLT2 inhibitor	Chronic hepatitis NAS || id:finn-b-CHRONHEP_NAS	MR Egger	10	10.669	10.0157	0.317863				3.68587	0.884296
SGLT2 inhibitor	Chronic hepatitis NAS || id:finn-b-CHRONHEP_NAS	Weighted median	10	-2.8004	3.07111	0.361846
SGLT2 inhibitor	Crohn's disease of large intestine || id:finn-b-CHRONLARGE	Inverse variance weighted	10	0.164916	1.18767	0.889564	1	-0.0703193	0.377292	6.87264	0.650378
SGLT2 inhibitor	Crohn's disease of large intestine || id:finn-b-CHRONLARGE	MR Egger	10	4.70903	5.00452	0.374269				5.99897	0.647348
SGLT2 inhibitor	Crohn's disease of large intestine || id:finn-b-CHRONLARGE	Weighted median	10	-1.1208	1.63776	0.493754
SGLT2 inhibitor	Chronic myeloproliferative disease || id:finn-b-CHRONMYELOPRO	Inverse variance weighted	10	-5.59676	3.40778	0.100518	1	0.178949	0.439058	10.1213	0.340752
SGLT2 inhibitor	Chronic myeloproliferative disease || id:finn-b-CHRONMYELOPRO	MR Egger	10	-17.1518	14.6097	0.274158				9.34671	0.313897
SGLT2 inhibitor	Chronic myeloproliferative disease || id:finn-b-CHRONMYELOPRO	Weighted median	10	-8.1124	4.25934	0.0568305
SGLT2 inhibitor	Chron's disease NAS || id:finn-b-CHRONNAS	Inverse variance weighted	10	1.5307	1.06236	0.14963	1	0.0727819	0.310687	1.98302	0.991733
SGLT2 inhibitor	Chron's disease NAS || id:finn-b-CHRONNAS	MR Egger	10	-3.17037	4.47187	0.498487				0.81179	0.999181
SGLT2 inhibitor	Chron's disease NAS || id:finn-b-CHRONNAS	Weighted median	10	1.50018	1.34988	0.266419
SGLT2 inhibitor	Other Chron's disease || id:finn-b-CHRONOTH	Inverse variance weighted	10	2.5407	1.07448	0.0180502	1	-0.0134627	0.848213	1.08383	0.999219
SGLT2 inhibitor	Other Chron's disease || id:finn-b-CHRONOTH	MR Egger	10	3.41094	4.53109	0.473146				1.04475	0.99795
SGLT2 inhibitor	Other Chron's disease || id:finn-b-CHRONOTH	Weighted median	10	2.03112	1.35651	0.134312
SGLT2 inhibitor	Crohn's disease of small interstine || id:finn-b-CHRONSMALL	Inverse variance weighted	10	1.9202	1.08434	0.0765864	1	-0.0189767	0.789267	3.56384	0.93771
SGLT2 inhibitor	Crohn's disease of small interstine || id:finn-b-CHRONSMALL	MR Egger	10	3.14651	4.56774	0.510395				3.48746	0.900161
SGLT2 inhibitor	Crohn's disease of small interstine || id:finn-b-CHRONSMALL	Weighted median	10	1.06551	1.35345	0.431133
SGLT2 inhibitor	Cirrhosis, broad definition used in the article https://doi.org/10.1101/594523 || id:finn-b-CIRRHOSIS_BROAD	Inverse variance weighted	10	-1.53835	0.769185	0.0455027	1	-0.0760397	0.157414	5.14254	0.82171
SGLT2 inhibitor	Cirrhosis, broad definition used in the article https://doi.org/10.1101/594523 || id:finn-b-CIRRHOSIS_BROAD	MR Egger	10	3.37749	3.24398	0.328242				2.70938	0.951252
SGLT2 inhibitor	Cirrhosis, broad definition used in the article https://doi.org/10.1101/594523 || id:finn-b-CIRRHOSIS_BROAD	Weighted median	10	-1.22415	1.01959	0.229895
SGLT2 inhibitor	Chronic myeloid leukaemia [CML], BCR/ABL-positive || id:finn-b-CML	Inverse variance weighted	10	-2.6864	3.16337	0.395757	1	0.160126	0.446546	5.73725	0.7659
SGLT2 inhibitor	Chronic myeloid leukaemia [CML], BCR/ABL-positive || id:finn-b-CML	MR Egger	10	-13.0254	13.2976	0.356008				5.09647	0.747217
SGLT2 inhibitor	Chronic myeloid leukaemia [CML], BCR/ABL-positive || id:finn-b-CML	Weighted median	10	-6.31161	3.98644	0.11336
SGLT2 inhibitor	Other/unspecified cytomegaloviral diseases || id:finn-b-CMV_NOS	Inverse variance weighted	10	9.47929	2.70861	0.000465801	1	0.219524	0.21865	12.2985	0.196999
SGLT2 inhibitor	Other/unspecified cytomegaloviral diseases || id:finn-b-CMV_NOS	MR Egger	10	-4.70759	10.9407	0.678347				10.0581	0.260969
SGLT2 inhibitor	Other/unspecified cytomegaloviral diseases || id:finn-b-CMV_NOS	Weighted median	10	10.9798	3.48646	0.00163689
SGLT2 inhibitor	Congenital malformations of heart and great arteries || id:finn-b-CONGEN_HEART_ARTER	Inverse variance weighted	10	-0.392473	1.1001	0.721271	1	-0.0829843	0.25702	18.9934	0.0252489
SGLT2 inhibitor	Congenital malformations of heart and great arteries || id:finn-b-CONGEN_HEART_ARTER	MR Egger	10	4.97405	4.52555	0.303696				16.0119	0.0422105
SGLT2 inhibitor	Congenital malformations of heart and great arteries || id:finn-b-CONGEN_HEART_ARTER	Weighted median	10	-1.3802	1.22229	0.258818
SGLT2 inhibitor	COPD/asthma related infections || id:finn-b-COPD_ASTHMA_INFECTIONS	Inverse variance weighted	10	0.154225	0.170376	0.365357	1	0.011226	0.328614	6.49417	0.68962
SGLT2 inhibitor	COPD/asthma related infections || id:finn-b-COPD_ASTHMA_INFECTIONS	MR Egger	10	-0.571365	0.717986	0.449121				5.41193	0.712776
SGLT2 inhibitor	COPD/asthma related infections || id:finn-b-COPD_ASTHMA_INFECTIONS	Weighted median	10	0.25474	0.225941	0.259548
SGLT2 inhibitor	COPD/asthma related pneumonia or pneumonia derived septichaemia || id:finn-b-COPD_ASTHMA_PNEUMONIA_SEPSIS	Inverse variance weighted	10	-0.254165	0.227678	0.26428	1	-0.00784745	0.606764	8.54724	0.480072
SGLT2 inhibitor	COPD/asthma related pneumonia or pneumonia derived septichaemia || id:finn-b-COPD_ASTHMA_PNEUMONIA_SEPSIS	MR Egger	10	0.252509	0.97375	0.801939				8.2513	0.409315
SGLT2 inhibitor	COPD/asthma related pneumonia or pneumonia derived septichaemia || id:finn-b-COPD_ASTHMA_PNEUMONIA_SEPSIS	Weighted median	10	-0.165201	0.296803	0.577801
SGLT2 inhibitor	Early onset COPD || id:finn-b-COPD_EARLY	Inverse variance weighted	10	1.40665	0.584908	0.0161764	1	-0.0282412	0.467987	2.88547	0.968663
SGLT2 inhibitor	Early onset COPD || id:finn-b-COPD_EARLY	MR Egger	10	3.23287	2.46727	0.226462				2.30498	0.970206
SGLT2 inhibitor	Early onset COPD || id:finn-b-COPD_EARLY	Weighted median	10	1.55067	0.753403	0.0395685
SGLT2 inhibitor	COPD, hospital admissions || id:finn-b-COPD_HOSPITAL	Inverse variance weighted	10	0.521163	0.446674	0.243307	1	-0.00966863	0.741385	4.85903	0.84642
SGLT2 inhibitor	COPD, hospital admissions || id:finn-b-COPD_HOSPITAL	MR Egger	10	1.14614	1.88281	0.559583				4.74228	0.784733
SGLT2 inhibitor	COPD, hospital admissions || id:finn-b-COPD_HOSPITAL	Weighted median	10	0.482499	0.564569	0.392754
SGLT2 inhibitor	COPD-related respiratory insufficiency || id:finn-b-COPD_INSUFFICIENCY	Inverse variance weighted	10	-3.80627	1.14369	0.000874487	1	-0.204549	0.0157186	10.5128	0.310589
SGLT2 inhibitor	COPD-related respiratory insufficiency || id:finn-b-COPD_INSUFFICIENCY	MR Egger	10	9.41007	4.45467	0.0676198				1.18414	0.996796
SGLT2 inhibitor	COPD-related respiratory insufficiency || id:finn-b-COPD_INSUFFICIENCY	Weighted median	10	-4.43512	1.49346	0.00298096
SGLT2 inhibitor	Later onset COPD || id:finn-b-COPD_LATER	Inverse variance weighted	10	-0.918972	0.634578	0.147572	1	0.000655498	0.987393	3.77925	0.925332
SGLT2 inhibitor	Later onset COPD || id:finn-b-COPD_LATER	MR Egger	10	-0.961336	2.67515	0.728628				3.77899	0.876493
SGLT2 inhibitor	Later onset COPD || id:finn-b-COPD_LATER	Weighted median	10	-0.5948	0.846195	0.482111
SGLT2 inhibitor	COPD (mode) || id:finn-b-COPD_MODE	Inverse variance weighted	10	0.463539	0.485458	0.339654	1	-0.0364901	0.26946	4.98973	0.835202
SGLT2 inhibitor	COPD (mode) || id:finn-b-COPD_MODE	MR Egger	10	2.82271	2.04674	0.205181				3.58193	0.892739
SGLT2 inhibitor	COPD (mode) || id:finn-b-COPD_MODE	Weighted median	10	0.883655	0.61663	0.151847
SGLT2 inhibitor	COPD related to chronic (opportunist) infections || id:finn-b-COPD_OPPORTUNIST_INFECTIONS	Inverse variance weighted	10	-1.61642	2.17667	0.457717	1	0.0320195	0.822298	7.29429	0.606509
SGLT2 inhibitor	COPD related to chronic (opportunist) infections || id:finn-b-COPD_OPPORTUNIST_INFECTIONS	MR Egger	10	-3.6862	9.17997	0.698529				7.24042	0.510929
SGLT2 inhibitor	COPD related to chronic (opportunist) infections || id:finn-b-COPD_OPPORTUNIST_INFECTIONS	Weighted median	10	-2.43187	3.07359	0.428819
SGLT2 inhibitor	Coxarthrosis [arthrosis of hip](FG) || id:finn-b-COX_ARTHROSIS	Inverse variance weighted	10	0.0587499	0.365371	0.872255	1	0.00876794	0.714947	2.31572	0.985436
SGLT2 inhibitor	Coxarthrosis [arthrosis of hip](FG) || id:finn-b-COX_ARTHROSIS	MR Egger	10	-0.508281	1.54223	0.750185				2.1725	0.975262
SGLT2 inhibitor	Coxarthrosis [arthrosis of hip](FG) || id:finn-b-COX_ARTHROSIS	Weighted median	10	-0.0871904	0.45645	0.848511
SGLT2 inhibitor	Continuous positive airway pressure || id:finn-b-CPAP	Inverse variance weighted	10	-1.21236	0.631204	0.0547684	1	-0.0781453	0.084943	9.10255	0.427862
SGLT2 inhibitor	Continuous positive airway pressure || id:finn-b-CPAP	MR Egger	10	3.8362	2.64426	0.184897				5.23967	0.73168
SGLT2 inhibitor	Continuous positive airway pressure || id:finn-b-CPAP	Weighted median	10	-0.500003	0.884901	0.572048
SGLT2 inhibitor	CR(E)ST syndrome || id:finn-b-CREST	Inverse variance weighted	10	-1.2393	2.70523	0.64687	1	-0.0452701	0.809344	10.1454	0.33884
SGLT2 inhibitor	CR(E)ST syndrome || id:finn-b-CREST	MR Egger	10	1.68987	12.0882	0.892277				10.0672	0.260343
SGLT2 inhibitor	CR(E)ST syndrome || id:finn-b-CREST	Weighted median	10	0.0797622	3.38443	0.981198
SGLT2 inhibitor	Arthropathy in Crohn disease || id:finn-b-CROHN_ARTHR	Inverse variance weighted	10	1.49876	3.09246	0.627925	1	0.0586835	0.772479	5.7295	0.766656
SGLT2 inhibitor	Arthropathy in Crohn disease || id:finn-b-CROHN_ARTHR	MR Egger	10	-2.29654	13.06	0.864786				5.64003	0.687481
SGLT2 inhibitor	Arthropathy in Crohn disease || id:finn-b-CROHN_ARTHR	Weighted median	10	0.967195	4.09502	0.813287
SGLT2 inhibitor	Acquired haemolytic anaemia || id:finn-b-D3_ACQHAEMOLYTICANAEMIA	Inverse variance weighted	10	-0.435315	1.98397	0.826326	1	0.0737902	0.573401	6.79674	0.658272
SGLT2 inhibitor	Acquired haemolytic anaemia || id:finn-b-D3_ACQHAEMOLYTICANAEMIA	MR Egger	10	-5.20475	8.364	0.551077				6.45219	0.596716
SGLT2 inhibitor	Acquired haemolytic anaemia || id:finn-b-D3_ACQHAEMOLYTICANAEMIA	Weighted median	10	-1.28171	2.65974	0.629882
SGLT2 inhibitor	Other and unspecified acquired haemolytic anaemias || id:finn-b-D3_ACQHAEMOLYTICANAEMIANAS	Inverse variance weighted	10	2.4801	3.03678	0.414107	1	0.230392	0.26558	5.4184	0.796417
SGLT2 inhibitor	Other and unspecified acquired haemolytic anaemias || id:finn-b-D3_ACQHAEMOLYTICANAEMIANAS	MR Egger	10	-12.4147	12.8089	0.360819				3.98566	0.858415
SGLT2 inhibitor	Other and unspecified acquired haemolytic anaemias || id:finn-b-D3_ACQHAEMOLYTICANAEMIANAS	Weighted median	10	2.28082	3.9189	0.560563
SGLT2 inhibitor	Acute posthaemorrhagic anaemia || id:finn-b-D3_ACUTEPOSTBLEEDANAEMIA	Inverse variance weighted	10	-0.376775	1.5462	0.80748	1	0.00886053	0.930151	2.06196	0.990449
SGLT2 inhibitor	Acute posthaemorrhagic anaemia || id:finn-b-D3_ACUTEPOSTBLEEDANAEMIA	MR Egger	10	-0.949384	6.51656	0.887772				2.05378	0.979319
SGLT2 inhibitor	Acute posthaemorrhagic anaemia || id:finn-b-D3_ACUTEPOSTBLEEDANAEMIA	Weighted median	10	-0.656729	1.96428	0.738126
SGLT2 inhibitor	Agranulocytosis || id:finn-b-D3_AGRANULOCYTOSIS	Inverse variance weighted	10	-1.39303	0.857673	0.104334	1	-0.0340503	0.548379	6.94681	0.642657
SGLT2 inhibitor	Agranulocytosis || id:finn-b-D3_AGRANULOCYTOSIS	MR Egger	10	0.808082	3.61596	0.828765				6.55418	0.585404
SGLT2 inhibitor	Agranulocytosis || id:finn-b-D3_AGRANULOCYTOSIS	Weighted median	10	-0.80794	1.11483	0.468624
SGLT2 inhibitor	Other autoimmune haemolytic anaemias || id:finn-b-D3_AIHA_OTHER	Inverse variance weighted	10	-3.04676	2.9543	0.302402	1	0.0892868	0.646092	7.77289	0.557185
SGLT2 inhibitor	Other autoimmune haemolytic anaemias || id:finn-b-D3_AIHA_OTHER	MR Egger	10	-8.81754	12.4525	0.498997				7.54533	0.479094
SGLT2 inhibitor	Other autoimmune haemolytic anaemias || id:finn-b-D3_AIHA_OTHER	Weighted median	10	-3.39076	3.94855	0.390487
SGLT2 inhibitor	Allergic purpura || id:finn-b-D3_ALLERGPURPURA	Inverse variance weighted	10	-1.56985	1.53605	0.30678	1	-0.150072	0.161768	5.98277	0.741641
SGLT2 inhibitor	Allergic purpura || id:finn-b-D3_ALLERGPURPURA	MR Egger	10	8.1319	6.4785	0.244825				3.60659	0.890761
SGLT2 inhibitor	Allergic purpura || id:finn-b-D3_ALLERGPURPURA	Weighted median	10	-2.54058	2.08192	0.222349
SGLT2 inhibitor	Anaemias || id:finn-b-D3_ANAEMIA	Inverse variance weighted	10	-0.743681	0.396528	0.0607267	1	0.00491376	0.849951	1.46904	0.99737
SGLT2 inhibitor	Anaemias || id:finn-b-D3_ANAEMIA	MR Egger	10	-1.06148	1.67402	0.543725				1.43086	0.993797
SGLT2 inhibitor	Anaemias || id:finn-b-D3_ANAEMIA	Weighted median	10	-0.743947	0.481649	0.122447
SGLT2 inhibitor	Vitamin B12 deficiency anaemia || id:finn-b-D3_ANAEMIA_B12_DEF	Inverse variance weighted	10	-1.28554	0.838536	0.125257	1	-0.0315564	0.583611	9.26983	0.412749
SGLT2 inhibitor	Vitamin B12 deficiency anaemia || id:finn-b-D3_ANAEMIA_B12_DEF	MR Egger	10	0.754104	3.67626	0.842595				8.9067	0.350228
SGLT2 inhibitor	Vitamin B12 deficiency anaemia || id:finn-b-D3_ANAEMIA_B12_DEF	Weighted median	10	-1.05838	1.10173	0.336727
SGLT2 inhibitor	Iron deficiency anaemia || id:finn-b-D3_ANAEMIA_IRONDEF	Inverse variance weighted	10	-0.222316	0.441475	0.61456	1	0.00752704	0.794445	1.7829	0.994454
SGLT2 inhibitor	Iron deficiency anaemia || id:finn-b-D3_ANAEMIA_IRONDEF	MR Egger	10	-0.708801	1.85904	0.712927				1.71032	0.988642
SGLT2 inhibitor	Iron deficiency anaemia || id:finn-b-D3_ANAEMIA_IRONDEF	Weighted median	10	-0.27163	0.553878	0.623841
SGLT2 inhibitor	Iron deficiency anaemia secondary to blood loss (chronic) || id:finn-b-D3_ANAEMIA_IRONDEF_BLOODLOSS	Inverse variance weighted	10	-0.257897	0.730124	0.72392	1	-0.0883504	0.0815436	9.77783	0.368769
SGLT2 inhibitor	Iron deficiency anaemia secondary to blood loss (chronic) || id:finn-b-D3_ANAEMIA_IRONDEF_BLOODLOSS	MR Egger	10	5.45052	2.9503	0.101875				5.81051	0.668448
SGLT2 inhibitor	Iron deficiency anaemia secondary to blood loss (chronic) || id:finn-b-D3_ANAEMIA_IRONDEF_BLOODLOSS	Weighted median	10	0.515396	0.968593	0.594651
SGLT2 inhibitor	Other and unspecified iron deficiency || id:finn-b-D3_ANAEMIA_IRONDEF_NAS	Inverse variance weighted	10	0.187421	0.515791	0.716331	1	0.0575236	0.116308	3.98527	0.912379
SGLT2 inhibitor	Other and unspecified iron deficiency || id:finn-b-D3_ANAEMIA_IRONDEF_NAS	MR Egger	10	-3.52874	2.17263	0.142992				0.884912	0.998876
SGLT2 inhibitor	Other and unspecified iron deficiency || id:finn-b-D3_ANAEMIA_IRONDEF_NAS	Weighted median	10	0.513431	0.696206	0.460836
SGLT2 inhibitor	Anaemia in chronic diseases classified elsewhere || id:finn-b-D3_ANAEMIAINCHRONICDISEASE	Inverse variance weighted	10	-6.36819	2.43018	0.00878109	1	-0.395168	0.032938	8.09875	0.524226
SGLT2 inhibitor	Anaemia in chronic diseases classified elsewhere || id:finn-b-D3_ANAEMIAINCHRONICDISEASE	MR Egger	10	19.1511	10.2089	0.0975153				1.47487	0.993117
SGLT2 inhibitor	Anaemia in chronic diseases classified elsewhere || id:finn-b-D3_ANAEMIAINCHRONICDISEASE	Weighted median	10	-7.56341	3.42976	0.0274379
SGLT2 inhibitor	Other and unspecified anaemias || id:finn-b-D3_ANAEMIANAS	Inverse variance weighted	10	0.522185	0.447071	0.242802	1	0.0303865	0.314428	8.74967	0.460696
SGLT2 inhibitor	Other and unspecified anaemias || id:finn-b-D3_ANAEMIANAS	MR Egger	10	-1.44134	1.88321	0.466033				7.59763	0.473728
SGLT2 inhibitor	Other and unspecified anaemias || id:finn-b-D3_ANAEMIANAS	Weighted median	10	0.981342	0.636372	0.123052
SGLT2 inhibitor	Aplastic and other anaemias || id:finn-b-D3_APLASTICANDOTHANAEMIA	Inverse variance weighted	10	0.356632	0.426302	0.402834	1	0.0153181	0.585687	7.87349	0.546944
SGLT2 inhibitor	Aplastic and other anaemias || id:finn-b-D3_APLASTICANDOTHANAEMIA	MR Egger	10	-0.632862	1.79378	0.733346				7.55099	0.478512
SGLT2 inhibitor	Aplastic and other anaemias || id:finn-b-D3_APLASTICANDOTHANAEMIA	Weighted median	10	0.626317	0.562398	0.265428
SGLT2 inhibitor	Diseases of the blood and blood-forming organs and certain disorders involving the immune mechanism || id:finn-b-D3_BLOOD	Inverse variance weighted	10	-0.206796	0.258307	0.423373	1	-0.0138015	0.423667	2.39141	0.983663
SGLT2 inhibitor	Diseases of the blood and blood-forming organs and certain disorders involving the immune mechanism || id:finn-b-D3_BLOOD	MR Egger	10	0.685643	1.0896	0.546721				1.68061	0.989288
SGLT2 inhibitor	Diseases of the blood and blood-forming organs and certain disorders involving the immune mechanism || id:finn-b-D3_BLOOD	Weighted median	10	-0.114269	0.331165	0.730055
SGLT2 inhibitor	Other and unspecified diseases of blood and blood-forming organs || id:finn-b-D3_BLOODNAS	Inverse variance weighted	10	-2.85893	2.07667	0.168609	1	0.11522	0.406433	2.10572	0.989683
SGLT2 inhibitor	Other and unspecified diseases of blood and blood-forming organs || id:finn-b-D3_BLOODNAS	MR Egger	10	-10.3051	8.74778	0.27264				1.3379	0.995084
SGLT2 inhibitor	Other and unspecified diseases of blood and blood-forming organs || id:finn-b-D3_BLOODNAS	Weighted median	10	-3.57134	2.61011	0.171227
SGLT2 inhibitor	Other diseases of blood and blood-forming organs || id:finn-b-D3_BLOODOTHER	Inverse variance weighted	10	-1.87678	0.610795	0.00212147	1	-0.0329159	0.419915	2.31706	0.985406
SGLT2 inhibitor	Other diseases of blood and blood-forming organs || id:finn-b-D3_BLOODOTHER	MR Egger	10	0.250763	2.57578	0.92484				1.59417	0.991031
SGLT2 inhibitor	Other diseases of blood and blood-forming organs || id:finn-b-D3_BLOODOTHER	Weighted median	10	-2.1209	0.76112	0.00532714
SGLT2 inhibitor	Chronic Coagulation defects || id:finn-b-D3_COAGDEF	Inverse variance weighted	10	-3.42483	1.91664	0.0739543	1	-0.00883253	0.943807	3.82549	0.922518
SGLT2 inhibitor	Chronic Coagulation defects || id:finn-b-D3_COAGDEF	MR Egger	10	-2.85391	8.08051	0.733076				3.8202	0.87297
SGLT2 inhibitor	Chronic Coagulation defects || id:finn-b-D3_COAGDEF	Weighted median	10	-3.60039	2.47297	0.14542
SGLT2 inhibitor	Coagulation defects, purpura and other haemorrhagic conditions || id:finn-b-D3_COAGDEF_PURPUR_HAEMORRHAGIC	Inverse variance weighted	10	-0.536643	0.65324	0.411356	1	-0.0216255	0.615275	6.43472	0.695744
SGLT2 inhibitor	Coagulation defects, purpura and other haemorrhagic conditions || id:finn-b-D3_COAGDEF_PURPUR_HAEMORRHAGIC	MR Egger	10	0.860651	2.75135	0.762424				6.16139	0.629159
SGLT2 inhibitor	Coagulation defects, purpura and other haemorrhagic conditions || id:finn-b-D3_COAGDEF_PURPUR_HAEMORRHAGIC	Weighted median	10	-1.11918	0.883966	0.205481
SGLT2 inhibitor	Other and unspecified coagulation defects || id:finn-b-D3_COAGDEFNAS	Inverse variance weighted	10	3.72873	1.41038	0.00819863	1	0.0348009	0.706901	0.991952	0.999456
SGLT2 inhibitor	Other and unspecified coagulation defects || id:finn-b-D3_COAGDEFNAS	MR Egger	10	1.47995	5.93986	0.809518				0.840057	0.999071
SGLT2 inhibitor	Other and unspecified coagulation defects || id:finn-b-D3_COAGDEFNAS	Weighted median	10	3.52255	1.74549	0.0435826
SGLT2 inhibitor	Other coagulation defects || id:finn-b-D3_COAGOTHER	Inverse variance weighted	10	0.262131	1.13319	0.817066	1	0.0109905	0.882144	0.657254	0.999902
SGLT2 inhibitor	Other coagulation defects || id:finn-b-D3_COAGOTHER	MR Egger	10	-0.448336	4.77818	0.927552				0.633828	0.999673
SGLT2 inhibitor	Other coagulation defects || id:finn-b-D3_COAGOTHER	Weighted median	10	0.295378	1.39562	0.832382
SGLT2 inhibitor	Combined immunodeficiencies || id:finn-b-D3_COMBIMMUDEF	Inverse variance weighted	10	4.4946	2.54328	0.0771874	1	-0.014966	0.928309	4.78988	0.852227
SGLT2 inhibitor	Combined immunodeficiencies || id:finn-b-D3_COMBIMMUDEF	MR Egger	10	5.46216	10.7271	0.62436				4.78126	0.780679
SGLT2 inhibitor	Combined immunodeficiencies || id:finn-b-D3_COMBIMMUDEF	Weighted median	10	5.19114	3.29062	0.114667
SGLT2 inhibitor	Common variable immunodeficiency || id:finn-b-D3_CVID	Inverse variance weighted	10	1.36069	3.39065	0.688195	1	0.196985	0.386663	4.91054	0.842036
SGLT2 inhibitor	Common variable immunodeficiency || id:finn-b-D3_CVID	MR Egger	10	-11.3789	14.3217	0.449816				4.07229	0.850543
SGLT2 inhibitor	Common variable immunodeficiency || id:finn-b-D3_CVID	Weighted median	10	-0.680276	4.49333	0.879663
SGLT2 inhibitor	Selective deficiency of immunoglobulin G [IgG] subclasses || id:finn-b-D3_DEF_IGG	Inverse variance weighted	10	-9.80225	3.34301	0.00336606	1	-0.553918	0.0308673	8.56136	0.478708
SGLT2 inhibitor	Selective deficiency of immunoglobulin G [IgG] subclasses || id:finn-b-D3_DEF_IGG	MR Egger	10	25.984	14.0851	0.102291				1.72072	0.98841
SGLT2 inhibitor	Selective deficiency of immunoglobulin G [IgG] subclasses || id:finn-b-D3_DEF_IGG	Weighted median	10	-9.41751	4.50999	0.0367848
SGLT2 inhibitor	Eosinophilia || id:finn-b-D3_EOSINOPHILIA	Inverse variance weighted	10	-0.841966	2.46781	0.732968	1	-0.129762	0.430447	2.11902	0.989443
SGLT2 inhibitor	Eosinophilia || id:finn-b-D3_EOSINOPHILIA	MR Egger	10	7.54361	10.3966	0.488771				1.42962	0.993816
SGLT2 inhibitor	Eosinophilia || id:finn-b-D3_EOSINOPHILIA	Weighted median	10	-1.02597	3.03283	0.735145
SGLT2 inhibitor	Haemolytic anaemias || id:finn-b-D3_HAEMOLYTICANAEMIA	Inverse variance weighted	10	-0.56733	1.6776	0.735227	1	0.16251	0.164839	6.40172	0.699136
SGLT2 inhibitor	Haemolytic anaemias || id:finn-b-D3_HAEMOLYTICANAEMIA	MR Egger	10	-11.0729	7.07358	0.156125				4.0645	0.851258
SGLT2 inhibitor	Haemolytic anaemias || id:finn-b-D3_HAEMOLYTICANAEMIA	Weighted median	10	-3.08255	2.23287	0.167423
SGLT2 inhibitor	Haemorrhagic disorder due to circulating anticoagulants || id:finn-b-D3_HAEMORRHAGCIRGUANTICO	Inverse variance weighted	10	-10.6931	3.06293	0.000480981	1	-0.401683	0.0723028	5.86433	0.753416
SGLT2 inhibitor	Haemorrhagic disorder due to circulating anticoagulants || id:finn-b-D3_HAEMORRHAGCIRGUANTICO	MR Egger	10	15.2735	12.9167	0.27097				1.58215	0.991258
SGLT2 inhibitor	Haemorrhagic disorder due to circulating anticoagulants || id:finn-b-D3_HAEMORRHAGCIRGUANTICO	Weighted median	10	-11.4579	4.29507	0.00763734
SGLT2 inhibitor	Otherand unspecified haemorrhagic conditions || id:finn-b-D3_HAEMORRHAGICNAS	Inverse variance weighted	10	0.269711	2.39839	0.910463	1	-0.0257475	0.869626	2.37327	0.9841
SGLT2 inhibitor	Otherand unspecified haemorrhagic conditions || id:finn-b-D3_HAEMORRHAGICNAS	MR Egger	10	1.93373	10.107	0.853037				2.34455	0.968586
SGLT2 inhibitor	Otherand unspecified haemorrhagic conditions || id:finn-b-D3_HAEMORRHAGICNAS	Weighted median	10	0.640715	3.02544	0.832282
SGLT2 inhibitor	Hereditary deficiency of other clotting factors || id:finn-b-D3_HEREDOTHCLOFACTORS	Inverse variance weighted	10	-0.139736	3.30524	0.966278	1	-0.0377983	0.861322	3.34895	0.948841
SGLT2 inhibitor	Hereditary deficiency of other clotting factors || id:finn-b-D3_HEREDOTHCLOFACTORS	MR Egger	10	2.30396	13.9431	0.872854				3.3164	0.912962
SGLT2 inhibitor	Hereditary deficiency of other clotting factors || id:finn-b-D3_HEREDOTHCLOFACTORS	Weighted median	10	0.45731	4.21904	0.913685
SGLT2 inhibitor	Immunodeficiencies || id:finn-b-D3_IMMUDEF	Inverse variance weighted	10	-0.166551	1.45779	0.90904	1	-0.168678	0.067228	12.0738	0.209183
SGLT2 inhibitor	Immunodeficiencies || id:finn-b-D3_IMMUDEF	MR Egger	10	10.7336	5.30249	0.0775457				7.59571	0.473924
SGLT2 inhibitor	Immunodeficiencies || id:finn-b-D3_IMMUDEF	Weighted median	10	-2.22135	1.83853	0.226961
SGLT2 inhibitor	Immunodeficiency with predominantly antibody defects || id:finn-b-D3_IMMUDEFANTIBODY	Inverse variance weighted	10	-5.74695	2.64674	0.0299061	1	-0.363394	0.0182087	20.9197	0.0130116
SGLT2 inhibitor	Immunodeficiency with predominantly antibody defects || id:finn-b-D3_IMMUDEFANTIBODY	MR Egger	10	17.7307	8.17136	0.0618319				9.99254	0.26555
SGLT2 inhibitor	Immunodeficiency with predominantly antibody defects || id:finn-b-D3_IMMUDEFANTIBODY	Weighted median	10	-8.78936	2.74667	0.00137425
SGLT2 inhibitor	Other and unspecified immunodeficiencies with predominantly antibody defects || id:finn-b-D3_IMMUDEFANTIBODYNAS	Inverse variance weighted	10	-7.1535	3.32073	0.0312249	1	-0.273898	0.209535	14.9615	0.0919987
SGLT2 inhibitor	Other and unspecified immunodeficiencies with predominantly antibody defects || id:finn-b-D3_IMMUDEFANTIBODYNAS	MR Egger	10	10.5391	13.3482	0.452554				12.1367	0.14521
SGLT2 inhibitor	Other and unspecified immunodeficiencies with predominantly antibody defects || id:finn-b-D3_IMMUDEFANTIBODYNAS	Weighted median	10	-8.93283	4.04207	0.0271076
SGLT2 inhibitor	Other immunodeficiencies || id:finn-b-D3_IMMUDEFOTHER	Inverse variance weighted	10	-0.300109	2.84104	0.915873	1	-0.0207493	0.911022	5.09908	0.825587
SGLT2 inhibitor	Other immunodeficiencies || id:finn-b-D3_IMMUDEFOTHER	MR Egger	10	1.04078	11.9681	0.932838				5.08578	0.74837
SGLT2 inhibitor	Other immunodeficiencies || id:finn-b-D3_IMMUDEFOTHER	Weighted median	10	-0.505242	3.65465	0.890046
SGLT2 inhibitor	Certain disorders involving the immune mechanism || id:finn-b-D3_IMMUNEMECHANISM	Inverse variance weighted	10	0.603073	0.616305	0.327812	1	-0.0225193	0.579629	1.83093	0.993868
SGLT2 inhibitor	Certain disorders involving the immune mechanism || id:finn-b-D3_IMMUNEMECHANISM	MR Egger	10	2.0582	2.59491	0.450561				1.49768	0.992746
SGLT2 inhibitor	Certain disorders involving the immune mechanism || id:finn-b-D3_IMMUNEMECHANISM	Weighted median	10	0.479371	0.771131	0.534174
SGLT2 inhibitor	Other and unspecified disorders involving the immune mechanism, not elsewhere classified || id:finn-b-D3_IMMUNEMECHANISMNAS	Inverse variance weighted	10	2.01832	1.73193	0.243874	1	-0.0196128	0.862571	3.31975	0.950259
SGLT2 inhibitor	Other and unspecified disorders involving the immune mechanism, not elsewhere classified || id:finn-b-D3_IMMUNEMECHANISMNAS	MR Egger	10	3.28596	7.29972	0.664552				3.28779	0.915021
SGLT2 inhibitor	Other and unspecified disorders involving the immune mechanism, not elsewhere classified || id:finn-b-D3_IMMUNEMECHANISMNAS	Weighted median	10	3.42052	2.24231	0.127149
SGLT2 inhibitor	Other disorders involving the immune mechanism, not elsewhere classified || id:finn-b-D3_IMMUNEMECHANISMOTHER	Inverse variance weighted	10	0.764035	1.67383	0.64806	1	-0.049865	0.650654	3.51095	0.940563
SGLT2 inhibitor	Other disorders involving the immune mechanism, not elsewhere classified || id:finn-b-D3_IMMUNEMECHANISMOTHER	MR Egger	10	3.98666	7.05289	0.5874				3.28971	0.914883
SGLT2 inhibitor	Other disorders involving the immune mechanism, not elsewhere classified || id:finn-b-D3_IMMUNEMECHANISMOTHER	Weighted median	10	1.09182	2.14854	0.611336
SGLT2 inhibitor	Idiopathic thrombocytopenic purpura || id:finn-b-D3_ITP	Inverse variance weighted	10	2.10671	1.85856	0.256996	1	0.162928	0.179279	11.0328	0.273465
SGLT2 inhibitor	Idiopathic thrombocytopenic purpura || id:finn-b-D3_ITP	MR Egger	10	-8.41821	7.36162	0.285882				8.6819	0.369837
SGLT2 inhibitor	Idiopathic thrombocytopenic purpura || id:finn-b-D3_ITP	Weighted median	10	2.38463	2.37844	0.316052
SGLT2 inhibitor	Kela reimbursement Agammaglobulinemia (D80-84) || id:finn-b-D3_KELA_IMMUDEF	Inverse variance weighted	10	-3.74848	3.11027	0.228128	1	-0.133666	0.516863	2.69389	0.975207
SGLT2 inhibitor	Kela reimbursement Agammaglobulinemia (D80-84) || id:finn-b-D3_KELA_IMMUDEF	MR Egger	10	4.89128	13.116	0.718892				2.23412	0.97298
SGLT2 inhibitor	Kela reimbursement Agammaglobulinemia (D80-84) || id:finn-b-D3_KELA_IMMUDEF	Weighted median	10	-3.43921	3.99647	0.389479
SGLT2 inhibitor	Nonhereditary hypogammaglobulinemia || id:finn-b-D3_NONHEREDHYPOGAMMA	Inverse variance weighted	10	-0.307604	2.77689	0.911796	1	-0.164183	0.378325	3.95498	0.91435
SGLT2 inhibitor	Nonhereditary hypogammaglobulinemia || id:finn-b-D3_NONHEREDHYPOGAMMA	MR Egger	10	10.3037	11.7124	0.404659				3.08529	0.928892
SGLT2 inhibitor	Nonhereditary hypogammaglobulinemia || id:finn-b-D3_NONHEREDHYPOGAMMA	Weighted median	10	0.848677	3.51283	0.809095
SGLT2 inhibitor	Nutritional anaemias || id:finn-b-D3_NUTRIANAEMIA	Inverse variance weighted	10	-0.35355	0.394589	0.370255	1	-0.00121692	0.962342	1.52222	0.996979
SGLT2 inhibitor	Nutritional anaemias || id:finn-b-D3_NUTRIANAEMIA	MR Egger	10	-0.274935	1.66139	0.872668				1.51985	0.992373
SGLT2 inhibitor	Nutritional anaemias || id:finn-b-D3_NUTRIANAEMIA	Weighted median	10	-0.350662	0.510544	0.492184
SGLT2 inhibitor	Other nutritional anaemias || id:finn-b-D3_NUTRIANAEMIAOTHER	Inverse variance weighted	10	1.01328	2.76264	0.713783	1	-0.140651	0.444967	3.30165	0.951126
SGLT2 inhibitor	Other nutritional anaemias || id:finn-b-D3_NUTRIANAEMIAOTHER	MR Egger	10	10.1066	11.6511	0.410965				2.65623	0.954047
SGLT2 inhibitor	Other nutritional anaemias || id:finn-b-D3_NUTRIANAEMIAOTHER	Weighted median	10	0.920594	3.69222	0.803103
SGLT2 inhibitor	Other anaemias || id:finn-b-D3_OTHERANAEMIA	Inverse variance weighted	10	0.381951	0.444898	0.390608	1	0.0213034	0.471323	8.35333	0.498968
SGLT2 inhibitor	Other anaemias || id:finn-b-D3_OTHERANAEMIA	MR Egger	10	-0.994746	1.8746	0.610075				7.7818	0.45507
SGLT2 inhibitor	Other anaemias || id:finn-b-D3_OTHERANAEMIA	Weighted median	10	0.806211	0.608136	0.184937
SGLT2 inhibitor	Other and unspecified aplastic anaemias || id:finn-b-D3_OTHERAPLASTICANAEMIA	Inverse variance weighted	10	3.62238	2.86318	0.205815	1	0.140986	0.459319	2.35905	0.984437
SGLT2 inhibitor	Other and unspecified aplastic anaemias || id:finn-b-D3_OTHERAPLASTICANAEMIA	MR Egger	10	-5.4912	12.0684	0.661199				1.75477	0.987629
SGLT2 inhibitor	Other and unspecified aplastic anaemias || id:finn-b-D3_OTHERAPLASTICANAEMIA	Weighted median	10	3.74154	3.74636	0.317934
SGLT2 inhibitor	Oher diseases of blood and blood-forming organs || id:finn-b-D3_OTHERBLOOD	Inverse variance weighted	10	-4.35858	1.54015	0.0046551	1	-0.0131662	0.901763	14.0793	0.119531
SGLT2 inhibitor	Oher diseases of blood and blood-forming organs || id:finn-b-D3_OTHERBLOOD	MR Egger	10	-3.50772	6.87481	0.623668				14.0508	0.0804501
SGLT2 inhibitor	Oher diseases of blood and blood-forming organs || id:finn-b-D3_OTHERBLOOD	Weighted median	10	-4.1996	1.69467	0.0132074
SGLT2 inhibitor	Other disorders of white blood cells || id:finn-b-D3_OTHERWHITECELL	Inverse variance weighted	10	-1.23945	1.30567	0.342477	1	-0.033634	0.694883	1.74762	0.994859
SGLT2 inhibitor	Other disorders of white blood cells || id:finn-b-D3_OTHERWHITECELL	MR Egger	10	0.934054	5.50128	0.869391				1.58221	0.991257
SGLT2 inhibitor	Other disorders of white blood cells || id:finn-b-D3_OTHERWHITECELL	Weighted median	10	-0.606944	1.6575	0.714231
SGLT2 inhibitor	Other nonthrombocytopenic purpura || id:finn-b-D3_OTHNONTHROMBOCYTOPENPURPURA	Inverse variance weighted	10	-5.55673	3.58137	0.120766	1	-0.226051	0.348411	2.72033	0.97436
SGLT2 inhibitor	Other nonthrombocytopenic purpura || id:finn-b-D3_OTHNONTHROMBOCYTOPENPURPURA	MR Egger	10	9.05113	15.0972	0.565413				1.72828	0.988239
SGLT2 inhibitor	Other nonthrombocytopenic purpura || id:finn-b-D3_OTHNONTHROMBOCYTOPENPURPURA	Weighted median	10	-8.01913	4.46792	0.0726819
SGLT2 inhibitor	Purpura and other haemorrhagic conditions || id:finn-b-D3_PURPURA_AND3_OTHER_HAEMORRHAGIC	Inverse variance weighted	10	-0.582071	0.784852	0.458311	1	-0.0099097	0.846887	6.38506	0.700846
SGLT2 inhibitor	Purpura and other haemorrhagic conditions || id:finn-b-D3_PURPURA_AND3_OTHER_HAEMORRHAGIC	MR Egger	10	0.058214	3.30481	0.986377				6.34528	0.608615
SGLT2 inhibitor	Purpura and other haemorrhagic conditions || id:finn-b-D3_PURPURA_AND3_OTHER_HAEMORRHAGIC	Weighted median	10	-0.932875	1.00576	0.35365
SGLT2 inhibitor	Sarcoidosis || id:finn-b-D3_SARCOIDOSIS	Inverse variance weighted	10	0.669621	0.757782	0.37688	1	0.0310909	0.535088	6.45639	0.693514
SGLT2 inhibitor	Sarcoidosis || id:finn-b-D3_SARCOIDOSIS	MR Egger	10	-1.3388	3.19034	0.68579				6.03638	0.643157
SGLT2 inhibitor	Sarcoidosis || id:finn-b-D3_SARCOIDOSIS	Weighted median	10	0.369355	1.07838	0.731968
SGLT2 inhibitor	Secondary polycythaemia || id:finn-b-D3_SCNDPOLYCYTHAEMIA	Inverse variance weighted	10	-5.31056	2.46858	0.0314554	1	-0.0477573	0.779675	11.2157	0.26121
SGLT2 inhibitor	Secondary polycythaemia || id:finn-b-D3_SCNDPOLYCYTHAEMIA	MR Egger	10	-2.22305	10.984	0.844664				11.0996	0.19612
SGLT2 inhibitor	Secondary polycythaemia || id:finn-b-D3_SCNDPOLYCYTHAEMIA	Weighted median	10	-6.60305	3.32558	0.0470855
SGLT2 inhibitor	Secondary thrombocytopenia || id:finn-b-D3_SCNDTHROMBOCYTOPENIA	Inverse variance weighted	10	-7.52248	3.43127	0.0283554	1	-0.291442	0.216943	8.32113	0.502136
SGLT2 inhibitor	Secondary thrombocytopenia || id:finn-b-D3_SCNDTHROMBOCYTOPENIA	MR Egger	10	11.3136	14.4657	0.456682				6.52455	0.588686
SGLT2 inhibitor	Secondary thrombocytopenia || id:finn-b-D3_SCNDTHROMBOCYTOPENIA	Weighted median	10	-6.16458	4.52621	0.173206
SGLT2 inhibitor	Diseases of spleen || id:finn-b-D3_SPLEENDISEASE	Inverse variance weighted	10	-5.64604	2.60112	0.02996	1	-0.281446	0.125774	6.27511	0.712099
SGLT2 inhibitor	Diseases of spleen || id:finn-b-D3_SPLEENDISEASE	MR Egger	10	12.5358	10.9506	0.285399				3.35349	0.910258
SGLT2 inhibitor	Diseases of spleen || id:finn-b-D3_SPLEENDISEASE	Weighted median	10	-5.26694	3.47556	0.129666
SGLT2 inhibitor	Thrombocytopenia, unspecified || id:finn-b-D3_THROMBOCYTOPENIANAS	Inverse variance weighted	10	1.04553	1.14585	0.361531	1	0.161864	0.05619	8.59166	0.475788
SGLT2 inhibitor	Thrombocytopenia, unspecified || id:finn-b-D3_THROMBOCYTOPENIANAS	MR Egger	10	-9.4124	4.82512	0.0868971				3.61332	0.890219
SGLT2 inhibitor	Thrombocytopenia, unspecified || id:finn-b-D3_THROMBOCYTOPENIANAS	Weighted median	10	-0.670942	1.64285	0.682979
SGLT2 inhibitor	Von Willebrand disease || id:finn-b-D3_VONVILLEBRAND	Inverse variance weighted	10	-1.37371	2.72592	0.614302	1	0.226617	0.225836	8.43597	0.490877
SGLT2 inhibitor	Von Willebrand disease || id:finn-b-D3_VONVILLEBRAND	MR Egger	10	-16.0215	11.4905	0.20072				6.71399	0.567782
SGLT2 inhibitor	Von Willebrand disease || id:finn-b-D3_VONVILLEBRAND	Weighted median	10	-3.05752	3.83557	0.425365
SGLT2 inhibitor	Other and unspecified disorders of white blood cells || id:finn-b-D3_WHITEBLOODCELLNAS	Inverse variance weighted	10	-1.39003	1.54112	0.367077	1	0.026006	0.796622	0.713402	0.999862
SGLT2 inhibitor	Other and unspecified disorders of white blood cells || id:finn-b-D3_WHITEBLOODCELLNAS	MR Egger	10	-3.07062	6.49257	0.648888				0.642399	0.999657
SGLT2 inhibitor	Other and unspecified disorders of white blood cells || id:finn-b-D3_WHITEBLOODCELLNAS	Weighted median	10	-1.44856	1.91272	0.448853
SGLT2 inhibitor	Any death || id:finn-b-DEATH	Inverse variance weighted	10	0.273815	0.322704	0.396158	1	0.0146821	0.493358	3.96791	0.913512
SGLT2 inhibitor	Any death || id:finn-b-DEATH	MR Egger	10	-0.67538	1.36133	0.633154				3.4528	0.902822
SGLT2 inhibitor	Any death || id:finn-b-DEATH	Weighted median	10	0.00998061	0.395991	0.979892
SGLT2 inhibitor	TMD related pain || id:finn-b-DENTAL_TMD	Inverse variance weighted	10	-0.045892	0.494879	0.926115	1	-0.011384	0.726135	5.62634	0.776654
SGLT2 inhibitor	TMD related pain || id:finn-b-DENTAL_TMD	MR Egger	10	0.690109	2.08802	0.749506				5.4947	0.703627
SGLT2 inhibitor	TMD related pain || id:finn-b-DENTAL_TMD	Weighted median	10	-0.0129129	0.642441	0.983964
SGLT2 inhibitor	TMD muscular pain lnked with fibromyalgia || id:finn-b-DENTAL_TMD_FIBRO	Inverse variance weighted	10	1.74511	0.67742	0.00999205	1	0.0253872	0.571041	5.87597	0.752265
SGLT2 inhibitor	TMD muscular pain lnked with fibromyalgia || id:finn-b-DENTAL_TMD_FIBRO	MR Egger	10	0.103232	2.86099	0.972101				5.52707	0.700039
SGLT2 inhibitor	TMD muscular pain lnked with fibromyalgia || id:finn-b-DENTAL_TMD_FIBRO	Weighted median	10	1.35232	0.906151	0.135601
SGLT2 inhibitor	Dermatopolymyositis (FG) || id:finn-b-DERMATOPOLY_FG	Inverse variance weighted	10	5.2286	2.34585	0.0258228	1	0.0362249	0.813722	1.0103	0.999413
SGLT2 inhibitor	Dermatopolymyositis (FG) || id:finn-b-DERMATOPOLY_FG	MR Egger	10	2.88659	9.89884	0.778004				0.950987	0.998539
SGLT2 inhibitor	Dermatopolymyositis (FG) || id:finn-b-DERMATOPOLY_FG	Weighted median	10	4.93804	2.79553	0.0773276
SGLT2 inhibitor	Diabetes, varying definitions || id:finn-b-DIABETES_FG	Inverse variance weighted	10	-1.42644	0.228935	4.64e-10	1.30059e-06	0.0250471	0.122429	7.80606	0.553803
SGLT2 inhibitor	Diabetes, varying definitions || id:finn-b-DIABETES_FG	MR Egger	10	-3.04616	0.96539	0.0134889				4.82335	0.776279
SGLT2 inhibitor	Diabetes, varying definitions || id:finn-b-DIABETES_FG	Weighted median	10	-1.22163	0.333943	0.000254008
SGLT2 inhibitor	Other disorders of thyroid || id:finn-b-DIS_THYROID_OTH	Inverse variance weighted	10	-0.246997	2.55169	0.922887	1	-0.0208026	0.900839	1.88569	0.993149
SGLT2 inhibitor	Other disorders of thyroid || id:finn-b-DIS_THYROID_OTH	MR Egger	10	1.09778	10.7629	0.921269				1.86915	0.984764
SGLT2 inhibitor	Other disorders of thyroid || id:finn-b-DIS_THYROID_OTH	Weighted median	10	0.00655709	3.18554	0.998358
SGLT2 inhibitor	AION (anterior ischemic optic neuropathy) || id:finn-b-DM_AION	Inverse variance weighted	10	3.20813	2.24667	0.153308	1	0.32557	0.0418744	10.0781	0.344203
SGLT2 inhibitor	AION (anterior ischemic optic neuropathy) || id:finn-b-DM_AION	MR Egger	10	-17.8393	8.95398	0.081478				4.22346	0.83642
SGLT2 inhibitor	AION (anterior ischemic optic neuropathy) || id:finn-b-DM_AION	Weighted median	10	4.56547	3.07763	0.137959
SGLT2 inhibitor	Background diabetic retinopathy || id:finn-b-DM_BCKGRND_RETINA	Inverse variance weighted	10	-0.593939	0.769136	0.439986	1	-0.0616532	0.240708	4.4626	0.878419
SGLT2 inhibitor	Background diabetic retinopathy || id:finn-b-DM_BCKGRND_RETINA	MR Egger	10	3.38686	3.23407	0.325594				2.85667	0.943027
SGLT2 inhibitor	Background diabetic retinopathy || id:finn-b-DM_BCKGRND_RETINA	Weighted median	10	-0.0969283	0.999342	0.922733
SGLT2 inhibitor	Severe non-proliferative background diabetic retinopathy || id:finn-b-DM_BCKGRND_RETINA_NONPROLIF	Inverse variance weighted	10	-3.21713	1.5765	0.0412826	1	-0.0335436	0.745287	2.78261	0.972294
SGLT2 inhibitor	Severe non-proliferative background diabetic retinopathy || id:finn-b-DM_BCKGRND_RETINA_NONPROLIF	MR Egger	10	-1.05085	6.63142	0.878018				2.6695	0.953358
SGLT2 inhibitor	Severe non-proliferative background diabetic retinopathy || id:finn-b-DM_BCKGRND_RETINA_NONPROLIF	Weighted median	10	-2.76765	1.99275	0.164875
SGLT2 inhibitor	Diabetes-related co-morbidities/complications (more controls excluded) || id:finn-b-DM_COMORB_EXMORE	Inverse variance weighted	10	-0.213309	0.203993	0.295716	1	-0.00151123	0.909786	3.51386	0.940408
SGLT2 inhibitor	Diabetes-related co-morbidities/complications (more controls excluded) || id:finn-b-DM_COMORB_EXMORE	MR Egger	10	-0.115663	0.859528	0.896279				3.50019	0.899175
SGLT2 inhibitor	Diabetes-related co-morbidities/complications (more controls excluded) || id:finn-b-DM_COMORB_EXMORE	Weighted median	10	-0.203323	0.261695	0.437191
SGLT2 inhibitor	Diabetic hypoglycemia || id:finn-b-DM_HYPOGLYC	Inverse variance weighted	10	-3.25984	0.687047	2.09e-06	0.00585827	-0.0979341	0.0283331	12.6413	0.179522
SGLT2 inhibitor	Diabetic hypoglycemia || id:finn-b-DM_HYPOGLYC	MR Egger	10	3.06722	2.43899	0.244012				5.50881	0.702064
SGLT2 inhibitor	Diabetic hypoglycemia || id:finn-b-DM_HYPOGLYC	Weighted median	10	-3.76547	0.860825	1.22e-05
[truncated: 6,411 more rows]
